# Supplementary material for: Genetic analysis of body weight in wild populations of medaka fish from different latitudes
Source: PLoS One. 2020 Jun 16;15(6):e0234803. doi: 10.1371/journal.pone.0234803 (PMC7297337; doi:10.1371/journal.pone.0234803)
Supplement: S1 Table — Number of markers used for QTL mapping: 371. (XLSX) [file pone.0234803.s001.xlsx]

## Sheet: S1 Table
S1 Table. Single nucleotide polymorphism (SNP) markers used for quantitative trait locus (QTL) mapping and genotyping for each SNP in the parental, F1, and F2 generations.
							Pair no. of parents	1	2	3	4	6	1	2	3	4	6		1	1	1	1	2	2	2	2	3	3	3	3	4	4	4	6	6	6	6		1	1	1	1	1	1	1	1	1	1	1
							Generation	P	P	P	P	P	P	P	P	P	P		F1	F1	F1	F1	F1	F1	F1	F1	F1	F1	F1	F1	F1	F1	F1	F1	F1	F1	F1		F2	F2	F2	F2	F2	F2	F2	F2	F2	F2	F2
							Sex	F	F	F	M	M	M	M	M	F	F		F	F	M	M	F	F	M	M	F	F	M	M	F	F	M	F	F	M	M		F	F	F	F	F	F	F	F	F	F	F
Marker	Chromosome No.	Position	Consensus Sequence	Sequence length	SNP position	Alleles	ID	Ginoza1	Ginoza2	Ginoza3	Ginoza4	Ginoza6	Maizuru1	Maizuru2	Maizuru3	Maizuru4	Maizuru6		F1_1_01	F1_1_02	F1_1_03	F1_1_04	F1_2_01	F1_2_02	F1_2_03	F1_2_04	F1_3_01	F1_3_02	F1_3_03	F1_3_04	F1_4_01	F1_4_02	F1_4_03	F1_6_01	F1_6_02	F1_6_03	F1_6_04		F2_001	F2_002	F2_003	F2_004	F2_005	F2_006	F2_007	F2_008	F2_009	F2_010	F2_011
37251	1	3583695	TTGACCCTCACATTTAATCAGCTACGCTCATGTTTTAACCACAGTTCTTCC	51	1	G;T		T	T	T	T	T	G	G	-	G	G		G/T	G/T	G/T	G/T	G/T	G/T	G/T	G/T	-	-	-	-	G/T	G/T	G/T	G/T	G/T	G/T	G/T		G/T	G/T	G/T	G/T	T	T	G/T	G/T	T	G/T	G
37737	1	6970429	ATTTAAGCTTCCAAAGACAAGAAGCGCCAGAAAAGTTGGAAATCATCCAGC	51	25	C;T		C	C	C	C	C	T	T	T	T	T		C/T	C/T	C/T	C/T	C/T	C/T	C/T	C/T	C/T	C/T	C/T	C/T	C/T	C/T	C/T	C/T	C/T	C/T	C/T		C/T	C	C/T	C/T	C/T	C	C/T	C	C	C/T	C/T
37919	1	8766033	AGGCTGGCATGCCAAGCTTAACTAAAGATTGACCTACAACACAACTAAAGT	51	2	A;G		G	G	G	G	G	A	A	A	A	A		A/G	A/G	A/G	A/G	A/G	A/G	A/G	A/G	A/G	A/G	A/G	A/G	A/G	A/G	A/G	A/G	A/G	A/G	A/G		A/G	G	A/G	A/G	A/G	G	A/G	G	G	A/G	A/G
37964	1	9196884	TTAGTCACCTGTTTTTGTTTACAAGTTTCGGTTCGAAAGAGGGATGTCTGC	51	9	C;G		C	C	C	C	C	G	G	G	G	G		C/G	C/G	C/G	C/G	C/G	C/G	C/G	C/G	C/G	C/G	C/G	C/G	C/G	C/G	C/G	C/G	C/G	C/G	C/G		C/G	C	C/G	C/G	C/G	C	C	C	C	C/G	C/G
37995	1	9504064	TCTTCAGTTTTCCCTCTTTTTTACCTCGAGTTCATTCATCTACACTCCCAA	51	43	C;T		C	C	C	C	C	T	T	T	T	T		C/T	C/T	C/T	C/T	C/T	C/T	C/T	C/T	C/T	C/T	C/T	C/T	C/T	C/T	C/T	C/T	C/T	C/T	C/T		C/T	C	C/T	C/T	C/T	C	C/T	C	C	C/T	C/T
35192	1	14103417	GCTTTATAAATGTTTGTCAGCGGAATACAAATGAGATGTTTGAACTAATAC	51	3	G;T		G	G	G	G	G	T	T	-	G	G		G/T	G/T	G/T	G/T	G/T	G/T	G/T	G/T	-	-	-	-	-	-	-	-	-	-	-	-	-	-	-	-	-	-	-	-	-	-	-
35299	1	15504775	GCACTGGAAGATCAAACACTACACTGATGAGAAATGTAAACGATAAGCTAN	51	43	A;G		A	A	A	A	A	G	G	-	G	G		A/G	A/G	A/G	A/G	A/G	A/G	A/G	A/G	-	-	-	-	A/G	A/G	A/G	A/G	A/G	A/G	A/G		A/G	A	A	A/G	A/G	A/G	A/G	A	A	A/G	A/G
35310	1	15675102	GAACTAGATACCAGCCCAGACAAGGAAAACAAAGTTGTACATGGATCTATT	51	3	A;G		A	A	A	A	A	G	G	-	G	G		A/G	A/G	A/G	A/G	A/G	A/G	A/G	A/G	-	-	-	-	A/G	A/G	A/G	A/G	A/G	A/G	A/G		A/G	A	A	A	A/G	A/G	A/G	A	A	A/G	A/G
35454	1	17187484	TCATCTCCTTAGCCACCTCTTCAGGCTTACCTAGGTGTTCCAAGTACAACC	51	31	C;T		C	C	C	C	C	T	T	-	T	T		C/T	C/T	C/T	C/T	C/T	C/T	C/T	C/T	-	-	-	-	C/T	C/T	C/T	C/T	C/T	C/T	C/T		C/T	C	C	C	C/T	C/T	C/T	C	C	C/T	C/T
35889	1	21792327	TTTGACTTTGAATGTTTACTTGCCAGCTTAGCTTCCCTTGAACCAGCCAGT	51	43	C;G		G	G	G	G	G	C	C	-	C	C		C/G	C/G	C/G	C/G	C/G	C/G	C/G	C/G	-	-	-	-	C/G	C/G	C/G	C/G	C/G	C/G	C/G		C/G	G	G	G	C/G	C/G	C/G	G	G	C/G	C/G
36095	1	23836969	CACCTTAGTGCAGGGAAGTCTTCTGTGGTGAAGAAATCACAGTACTGTTTA	51	39	A;G		A	A	A	A	A	G	G	-	G	G		A/G	A/G	A/G	A/G	A/G	A/G	A/G	A/G	-	-	-	-	A/G	A/G	A/G	A/G	A/G	A/G	A/G		A/G	A	A	A	A	A/G	A/G	A	A	A/G	A/G
36383	1	26638637	TCAACCGGAAGCATCGAGTTTATTTTGAAAGTTCAACAGGAAATAAGTGAG	51	46	A;C		A	A	A	A	A	C	C	-	C	C		A/C	A/C	A/C	A/C	A/C	A/C	A/C	A/C	-	-	-	-	A/C	A/C	A/C	A/C	A/C	A/C	A/C		A/C	A	A	A	A/C	A/C	A/C	A	A	A/C	A/C
36639	1	29320120	CACTGTAAATGTTTTCAGCTGAAGGACTGAGCTGTTTGGTGCTTTGACCCG	51	28	A;T		T	T	T	T	T	A	A	A	A	A		A/T	A/T	A/T	A/T	A/T	A/T	A/T	A/T	A/T	A/T	A/T	A/T	A/T	A/T	A/T	A/T	A/T	A/T	A/T		A/T	T	T	T	A/T	A/T	A/T	A/T	T	A/T	T
36647	1	29417944	TTGCATGAAATAAAGAAAGAAAGCGTGAACACAGACAATGGTTGGATCGAG	51	29	A;T		A	A	A	A	A	T	T	-	T	T		A/T	A/T	A/T	A/T	A/T	A/T	A/T	A/T	-	-	-	-	A/C	A/C	A/C	A/C	A/C	A/C	A/C		A/C	A	A	A	A/C	A/C	A/C	A	A	A/C	A/C
37005	1	33199302	GATGATTGTGGCGGTTTAAAAGTTAGAGGTGAGGTGCTTATCGCCAGATGA	51	12	C;T		C	C	C	C	C	T	T	T	T	T		C/T	C/T	C/T	C/T	C/T	C/T	C/T	C/T	C/T	C/T	C/T	C/T	C/T	C/T	C/T	C/T	C/T	C/T	C/T		C/T	C	C/T	C	C/T	C/T	C/T	C/T	C	C/T	C
37114	1	34386172	ATAACTGGCAAGAGGAAGCAGTGCAGTTTTATACGTGTTAGAAATGTAATT	51	28	G;T		G	G	G	G	G	T	T	T	T	T		G/T	G/T	G/T	G/T	G/T	G/T	G/T	G/T	G/T	G/T	G/T	G/T	G/T	G/T	G/T	G/T	G/T	G/T	G/T		G	G	G/T	G	G/T	G/T	G/T	G/T	G	G/T	G
51097	2	3591809	GCGATCTTGGCACGCACCTCTTTTCCTCGTTTTGAAACGCTGGCCGGTTAG	51	10	A;G		G	G	G	G	G	A	A	-	A	A		A/G	A/G	A/G	A/G	A/G	A/G	A/G	A/G	-	-	-	-	A/G	A/G	A/G	A/G	A/G	A/G	A/G		G	G	G	A/G	A/G	A	G	G	A/G	A	A/G
49761	2	11065312	CATAGGTAATTGCTGAAGCGGTCAGTGGTACTAACTGTTGTCTTGCTGCAG	51	19	C;T		T	T	T	T	T	C	C	-	C	C		C/T	C/T	C/T	C/T	C/T	C/T	C/T	C/T	-	-	-	-	C/T	C/T	C/T	C/T	C/T	C/T	C/T		T	T	T	C/T	C/T	C/T	T	T	C/T	C	C/T
50019	2	13991740	GCAAGACACACCTGCACTCCCCTTAAGATGAATCCCCTCCTCTCTATAACC	51	48	A;G		A	A	A	A	A	G	G	-	G	G		A/G	A/G	A/G	A/G	A/G	A/G	A/G	A/G	-	-	-	-	A/G	A/G	A/G	A/G	A/G	A/G	A/G		A	A	A	A/G	A/G	A/G	A	A	A/G	G	A/G
50265	2	16980119	AATCACAATTGACAGACAATATGCCAAATCTCCCACACCTGATATTTATAA	51	30	A;C		A	A	A	A	A	C	C	C	C	C		A/C	A/C	A/C	A/C	A/C	A/C	A/C	A/C	A/C	A/C	A/C	A/C	A/C	A/C	A/C	A/C	A/C	A/C	A/C		A	A	A	A/C	A/C	A/C	A	A	A	C	A/C
50325	2	17459823	GAAAACTTAAACTTAGGTTTTGCCTTTCAGTTTGATTCAGTAAGTGAGTAA	51	34	G;T		G	G	G	G	G	T	T	-	T	T		G/T	G/T	G/T	G/T	G/T	G/T	G/T	G/T	-	-	-	-	G/T	G/T	G/T	G/T	G/T	G/T	G/T		G	G	G	G/T	G/T	G/T	G	G	G	T	G/T
50391	2	18087761	TTAGGACCCTCAATGTTGGACCAGTTGAATAAAGACCTCCCAACCGGGCTC	51	34	A;G		G	G	G	G	G	A	A	-	A	A		A/G	A/G	A/G	A/G	A/G	A/G	A/G	A/G	-	-	-	-	A/G	A/G	A/G	A/G	A/G	A/G	A/G		G	G	G	A/G	A/G	A/G	G	G	G	A	A/G
50426	2	18490884	TGCCGTTATTTCACTTTCAAGTATCCTTAGCAACAAAAATTAAGTCCCAAA	51	43	A;G		G	G	G	G	G	A	A	A	A	A		A/G	A/G	A/G	A/G	A/G	A/G	A/G	A/G	A/G	A/G	A/G	A/G	A/G	A/G	A/G	A/G	A/G	A/G	A/G		G	G	G	A/G	A/G	A/G	G	G	G	A	A/G
50467	2	18766805	TGGTGTTTTTTGGGAAAGGAAGTGAAGGAGATGGAGAGCCAGGGTTAAGTC	51	33	A;G		G	G	G	G	G	A	A	-	A	A		A/G	A/G	A/G	A/G	A/G	A/G	A/G	A/G	-	-	-	-	A/G	A/G	A/G	A/G	A/G	A/G	A/G		G	G	G	A/G	A/G	A/G	G	G	G	A	A/G
50568	2	19680677	ACGGGGAAAGATCAGGCTGCAGACTGTAAAAATATGGGGTTTAGAGGTGCT	51	26	G;T		G	G	G	G	G	T	T	T	T	T		G/T	G/T	G/T	G/T	G/T	G/T	G/T	G/T	G/T	G/T	G/T	G/T	G/T	G/T	G/T	G/T	G/T	G/T	G/T		G	G	G/T	G	G/T	G/T	G	G	G	T	G/T
50819	2	22523995	TCCCTCTCTATTTTATAAAGATGTTTTCTTTATTCAATTCAATTCGAATTT	51	32	A;G		A	A	A	A	A	G	G	-	G	G		A/G	A/G	A/G	A/G	A/G	A/G	A/G	A/G	-	-	-	-	A/G	A/G	A/G	A/G	A/G	A/G	A/G		A	A	A/G	A	A	A/G	A	A	A	G	A
53526	3	2348690	CCTGAACCCTGAATGGAGACGTGATAACCGATGTTTCTGTAGAACTCTCAG	51	26	A;T		T	T	T	T	T	A	A	A	A	A		A/T	A/T	A/T	A/T	A/T	A/T	A/T	A/T	A/T	A/T	A/T	A/T	A/T	A/T	A/T	A/T	A/T	A/T	A/T		A/T	A/T	A/T	T	A/T	A/T	T	A/T	A/T	A	T
55333	3	7710096	GGGCAGCAACCGCCGACTGCAACTGGAAAAACATCGGGAGGGCCTGGTTAA	51	12	G;T		T	T	T	T	T	G	G	-	G	G		G/T	G/T	G/T	G/T	G/T	G/T	G/T	G/T	-	-	-	-	G/T	G/T	G/T	G/T	G/T	G/T	G/T		G/T	G/T	G/T	T	G/T	G/T	G/T	G/T	G/T	G	T
55537	3	9745618	AATGATGATCGGAGCGGGTCTTTAGAGACAAAGATACACTATTTGTGACAT	51	27	G;T		T	T	T	T	T	G	G	G	G	G		G/T	G/T	G/T	G/T	G/T	G/T	G/T	G/T	G/T	G/T	G/T	G/T	G/T	G/T	G/T	G/T	G/T	G/T	G/T		G/T	G/T	G/T	T	G/T	G/T	G/T	G/T	G/T	G	T
52528	3	12186400	TTTAGCTCTTTCTACTAAAATAGACGACTCTGCTGCACCATGAAAAAGATT	51	6	C;T		C	C	C	C	C	T	T	T	T	T		C/T	C/T	C/T	C/T	C/T	C/T	C/T	C/T	C/T	C/T	C/T	C/T	C/T	C/T	C/T	C/T	C/T	C/T	C/T		C/T	C/T	C/T	C	C/T	C/T	C/T	C/T	T	T	C
52531	3	12195403	TAGCACAAAGTAGTCATAAGATTGGTACTGAATACTATGTGAAAACTGTTG	51	24	A;G		G	G	G	G	G	A	A	A	A	A		A/G	A/G	A/G	A/G	A/G	A/G	A/G	A/G	A/G	A/G	A/G	A/G	A/G	A/G	A/G	A/G	A/G	A/G	A/G		A/G	A/G	A/G	G	A/G	A/G	A/G	A/G	A	A	G
52676	3	13620678	GGAATCGGAAAGAGGGACAAGACATGAATCAGATTGCACCAAACAGAGGCA	51	44	A;C		A	A	A	A	A	C	C	C	C	C		A/C	A/C	A/C	A/C	A/C	A/C	A/C	A/C	A/C	A/C	A/C	A/C	A/C	A/C	A/C	A/C	A/C	A/C	A/C		A/C	A/C	A/C	A	A	A/C	A/C	A/C	C	C	A
52706	3	13885974	GGAAGATCCTTTGTCTCGGTGGGGGCTCCTAACCTCCCTGCTCCTGCTTCT	51	3	A;C		C	C	C	C	C	A	A	A	A	A		A/C	A/C	A/C	A/C	A/C	A/C	A/C	A/C	A/C	A/C	A/C	A/C	A/C	A/C	A/C	A/C	A/C	A/C	A/C		A/C	A/C	A/C	C	C	A/C	A/C	A/C	A	A	C
52791	3	14955543	TAAGTTTTAGAGAAAAATGCAGAGATGACAGGAATATCTGCACTATAAAGC	51	10	A;G		G	G	G	G	G	A	A	A	A	A		A/G	A/G	A/G	A/G	A/G	A/G	A/G	A/G	A/G	A/G	A/G	A/G	A/G	A/G	A/G	A/G	A/G	A/G	A/G		A/G	A/G	A/G	G	G	A/G	G	A/G		A	G
52957	3	17151563	TTAAATTATGCTGGAGAATATTTAGCATACAGATTATAATAAATCATAGCT	51	23	G;T		G	G	G	G	G	T	T	T	T	T		G/T	G/T	G/T	G/T	G/T	G/T	G/T	G/T	G/T	G/T	G/T	G/T	G/T	G/T	G/T	G/T	G/T	G/T	G/T		G/T	G	G/T	G	G	G/T	G/T	G/T	T	T	G
53122	3	18886438	TGACATTGTGCCCAGTGATATCATTGCTGGCCTGGTGCTCCTGCGCCAGAG	51	40	C;T		C	C	C	C	C	T	T	T	T	T		C/T	C/T	C/T	C/T	C/T	C/T	C/T	C/T	C/T	C/T	C/T	C/T	C/T	C/T	C/T	C/T	C/T	C/T	C/T		C/T	C/T	C/T	C	C	C/T	C/T	C/T	T	T	C
53254	3	20232715	CTTTTCATTCAAACTATGGTTTGATAGAGTATTGCAGCATTTGAGCCATTC	51	38	C;T		C	C	C	C	C	T	T	T	T	T		C/T	C/T	C/T	C/T	C/T	C/T	C/T	C/T	C/T	C/T	C/T	C/T	C/T	C/T	C/T	C/T	C/T	C/T	C/T		C/T	C/T	C/T	C	C	C/T	C/T	C/T	T	T	C
53304	3	20954748	TTTTCGGCTTCATAAATACACAGCTTCAGCCTGCGCATCAATCGATGACAC	51	17	A;T		A	A	A	A	A	T	T	T	T	T		A/T	A/T	A/T	A/T	A/T	A/T	A/T	A/T	A/T	A/T	A/T	A/T	A/T	A/T	A/T	A/T	A/T	A/T	A/T		A/T	A/T	A/T	A	A	A/T	A/T	A/T	T	T	A
53761	3	26230858	TTTTAATTTGAAATAATTGTTTCATGTTATTTATTACAAATGTGAGAAATT	51	27	C;T		C	C	C	C	C	T	T	T	T	T		C/T	C/T	C/T	C/T	C/T	C/T	C/T	C/T	C/T	C/T	C/T	C/T	C/T	C/T	C/T	C/T	C/T	C/T	C/T		C/T	C/T	C/T	C	C	C/T	C/T	C/T	T	C/T	C/T
53785	3	26540852	GCAGGACTAGTAGAAGACAAGGGTCTCCACTTCCTGATGATTGCCCCAATT	51	36	A;G		A	A	A	A	A	G	G	G	G	G		A/G	A/G	A/G	A/G	A/G	A/G	A/G	A/G	A/G	A/G	A/G	A/G	A/G	A/G	A/G	A/G	A/G	A/G	A/G		A/G	A/G	A/G	A	A	A/G	A/G	A/G	G	A/G	A/G
53801	3	26674875	TTTTTCTCTGTAGATAACTCATTGCATAGGTTGTCATCCTTTATGAAGTTT	51	28	A;T		A	A	A	A	A	T	T	T	T	T		A/T	A/T	A/T	A/T	A/T	A/T	A/T	A/T	A/T	A/T	A/T	A/T	A/T	A/T	A/T	A/T	A/T	A/T	A/T		A/T	A/T	A/T	A	A	A/T	A/T	A/T	T	A/T	A/T
53897	3	27805565	TTCTATGTACTACTCACACCATTTTGATCCCCAGGATTATTAAGAAAACAG	51	10	C;G		C	C	C	C	C	G	G	G	G	G		C/G	C/G	C/G	C/G	C/G	C/G	C/G	C/G	C/G	C/G	C/G	C/G	C/G	C/G	C/G	C/G	C/G	C/G	C/G		C/G	C/G	C/G	C	C	C/G	C/G	C/G	G	C/G	C/G
54116	3	30495741	GTGGGTTTAGTCTGCAAGGCTTCGGCTGAAGTCACCGAGCTGCCAGATAGA	51	48	G;T		T	T	T	T	T	G	G	G	G	G		G/T	G/T	G/T	G/T	G/T	G/T	G/T	G/T	G/T	G/T	G/T	G/T	G/T	G/T	G/T	G/T	G/T	G/T	G/T		G	T	G	T	G/T	G	G/T	G/T	G/T	G/T	G/T
54267	3	31966782	TAGTAGTTTGCCTACACGTCTCATCGTTCTTCACGCCACACAAAATCCAAG	51	45	A;G		A	A	A	A	A	G	G	G	G	G		A/G	A/G	A/G	A/G	A/G	A/G	A/G	A/G	A/G	A/G	A/G	A/G	A/G	A/G	A/G	A/G	A/G	A/G	A/G		A/G	A	A/G	A	A/G	G	A	A/G	A/G	A/G	A/G
54278	3	32072662	TTGTTTTCCTCGTCTGAGCTGAAATCGGCCTCAACAGTGTACGGCTGGATA	51	3	G;T		G	G	G	G	G	T	T	T	T	T		G/T	G/T	G/T	G/T	G/T	G/T	G/T	G/T	G/T	G/T	G/T	G/T	G/T	G/T	G/T	G/T	G/T	G/T	G/T		G/T	G	G/T	G	G/T	T	G	G/T	G/T	G/T	G/T
54360	3	32843697	CAAAAATGCTCAAGTCAGTAATGAGTCATGTGAGAGTGGCAGTCAGGCCTG	51	44	A;C		C	C	C	C	C	A	A	A	A	A		A/C	A/C	A/C	A/C	A/C	A/C	A/C	A/C	A/C	A/C	A/C	A/C	A/C	A/C	A/C	A/C	A/C	A/C	A/C		A/C	C	A/C	C	A/C	A	C	A/C	A/C	A/C	A
54403	3	33225146	GTGGAAGCAGAGCAGACTTATATCACAGTCATTGATCTAGCACAAAGGCTG	51	25	A;T		A	A	A	A	A	T	T	T	T	T		A/T	A/T	A/T	A/T	A/T	A/T	A/T	A/T	A/T	A/T	A/T	A/T	A/T	A/T	A/T	A/T	A/T	A/T	A/T		A/T	A	A/T	A	A/T	T	A	A/T	A/T	A/T	T
54852	3	37615420	GCATGCCTGCAACAGACTTTAACACATGGGTCACACTGCTCTATACTGAAG	51	44	C;T		C	C	C	C	C	T	T	-	T	T		C/T	C/T	C/T	C/T	C/T	C/T	C/T	C/T	-	-	-	-	C/T	C/T	C/T	C/T	C/T	C/T	C/T		C/T	C	C/T	C	C/T	T	C	C/T	C/T	C/T	T
56900	4	2381497	GAGTTGCAGTTATAGCCATAAATATTGATCCTTGTGCAATGAATATTGCTC	51	31	A;C		C	C	C	C	C	A	A	-	A	A		A/C	A/C	A/C	A/C	A/C	A/C	A/C	A/C	-	-	-	-	A/C	A/C	A/C	A/C	A/C	A/C	A/C		A/C	A/C	A	C	A/C	A/C	A	C	A/C	C	A/C
55681	4	11007781	GAACAATCTTCTTAAGAAATGGAAAATTCTAGTTTGAAAAGGCTTTTTAGA	51	50	A;G		A	A	A	A	A	G	G	G	G	G		A/G	A/G	A/G	A/G	A/G	A/G	A/G	A/G	A/G	A/G	A/G	A/G	A/G	A/G	A/G	A/G	A/G	A/G	A/G		A/G	A/G	G	A/G	A/G	A/G	A/G	A/G	G	A	A/G
55771	4	12056117	AATCCTCACATCCTTTCTAGGCATCTTTGTGAAATTCCAGATTTAGTGGAA	51	33	A;C		A	A	A	A	A	C	C	C	C	C		A/C	A/C	A/C	A/C	A/C	A/C	A/C	A/C	A/C	A/C	A/C	A/C	A/C	A/C	A/C	A/C	A/C	A/C	A/C		A/C	A/C	C	A/C	A/C	A/C	A/C	A/C	C	A	A/C
55928	4	13645409	TTGGCTTCCCATTGTTTTTTTTTTTCTCACTTTTGTGTTCATTTCATGTAG	51	25	C;T		T	T	T	T	T	C	C	-	C	C		C/T	C/T	C/T	C/T	C/T	C/T	C/T	C/T	-	-	-	-	C/T	C/T	C/T	C/T	C/T	C/T	C/T		C/T	C/T	C	C/T	C/T	C/T	C/T	C/T	C	T	C/T
55947	4	13828648	AATACCACTAGTCAACCATGTGTGAATCTTTTTGTTTCACTTGTGGTCTCT	51	44	C;T		C	C	C	C	C	T	T	T	T	T		C/T	C/T	C/T	C/T	C/T	C/T	C/T	C/T	C/T	C/T	C/T	C/T	C/T	C/T	C/T	C/T	C/T	C/T	C/T		C/T	C/T	T	C/T	C/T	C/T	C/T	C/T	T	C	C/T
56530	4	20298708	CTTCACTAATTGGTCAGGGATTACAAGGGCGGGGCAAAGAAACTAGAGACA	51	45	A;G		G	G	G	G	G	A	A	A	A	A		A/G	A/G	A/G	A/G	A/G	A/G	A/G	A/G	A/G	A/G	A/G	A/G	A/G	A/G	A/G	A/G	A/G	A/G	A/G		A	A	A/G	A/G	A/G	A/G	A/G	A/G	A	G	A/G
56656	4	21613458	AGCTCACATAGTCCAAAGCAAGTCTTTTCAAGATTTTCTATCCTTTTTTAA	51	4	C;T		C	C	C	C	C	T	T	T	T	T		C/T	C/T	C/T	C/T	C/T	C/T	C/T	C/T	C/T	C/T	C/T	C/T	C/T	C/T	C/T	C/T	C/T	C/T	C/T		T	T	C/T	C/T	C/T	C/T	C/T	C/T	T	C	C/T
56770	4	22793297	GAGGGCGGGGCGTCCGGTGTGCTGCCATGAAGCCCAAACAGCAGATGTGTG	51	6	C;T		C	C	C	C	C	T	T	T	T	T		C/T	C/T	C/T	C/T	C/T	C/T	C/T	C/T	C/T	C/T	C/T	C/T	C/T	C/T	C/T	C/T	C/T	C/T	C/T		T	T	C/T	C/T	C	C/T	C/T	C/T	T	C	C/T
56777	4	22899622	GGAAAAACATCTGGAGTGTCGGACATGACCGTATGAAACTGATCTGCACTT	51	14	A;G		A	A	A	A	A	G	G	-	G	G		A/G	A/G	A/G	A/G	A/G	A/G	A/G	A/G	-	-	-	-	A/G	A/G	A/G	A/G	A/G	A/G	A/G		G	G	A/G	A/G	A	A/G	A/G	A/G	G	A	A/G
56910	4	23923264	GTCATGATGAGCTTTCTCCTTACAAAAAACATGGCTCAAACCACTCAAGCG	51	21	G;T		G	G	G	G	G	T	T	T	T	T		G/T	G/T	G/T	G/T	G/T	G/T	G/T	G/T	G/T	G/T	G/T	G/T	G/T	G/T	G/T	G/T	G/T	G/T	G/T		T	T	G/T	G/T	G	G/T	G/T	G/T	T	G	G/T
57457	4	29860983	ATTGATCTGTTTTCCAAAGGAGTCCCGGCCAAAAGGCAAAAAAATTATACA	51	33	A;G		A	A	A	A	A	G	G	-	G	G		A/G	A/G	A/G	A/G	A/G	A/G	A/G	A/G	-	-	-	-	A/G	A/G	A/G	A/G	A/G	A/G	A/G		G	G	A/G	A/G	A	A/G	A	A/G	G	A/G	A
59096	5	181259	CAGCTTCTGAAGCACAAAGAGCAAAAATATCTCACTAAACAGCCACGTTTC	51	29	A;G		G	G	G	G	G	A	A	-	A	A		A/G	A/G	A/G	A/G	A/G	A/G	A/G	A/G	-	-	-	-	A/G	A/G	A/G	A/G	A/G	A/G	A/G		A/G	A/G	A	A/G	A	A	A/G	A/G	G	A	A
59815	5	2499948	GCCAGTCAGATAAGAGGAGAACCAATTTAGAAAGCATTTTTCTAGTTGCAT	51	11	C;T		T	T	T	T	T	C	C	-	C	C		C/T	C/T	C/T	C/T	C/T	C/T	C/T	C/T	-	-	-	-	C/T	C/T	C/T	C/T	C/T	C/T	C/T		C/T	C/T	C	C/T	C/T	C	C/T	C/T	T	C	C
61204	5	9966238	GTCCATAAACATACATAAAAATATCCAAAAAAATGCATATAGACATGCTGA	51	26	A;C		C	C	C	C	C	A	A	A	A	A		A/C	A/C	A/C	A/C	A/C	A/C	A/C	A/C	A/C	A/C	A/C	A/C	A/C	A/C	A/C	A/C	A/C	A/C	A/C		A/C	A/C	A	A/C	A/C	A	A	A/C	C	A	A
58427	5	10438342	AGATGGGAATTAGCACTAAAGTTTGAACTCACAAAATTCTTTGTCCAACAG	51	39	C;T		C	C	C	C	C	T	T	T	T	T		C/T	C/T	C/T	C/T	C/T	C/T	C/T	C/T	C/T	C/T	C/T	C/T	C/T	C/T	C/T	C/T	C/T	C/T	C/T		C/T	C/T	T	C/T	C/T	T		C		T	T
58560	5	11947434	TTTTCTCAAAGTGTTGTGAGTTGGAGCAGATGAAAAAAATGGTGTTTGAAA	51	20	A;G		A	A	A	A	A	G	G	G	G	G		A/G	A/G	A/G	A/G	A/G	A/G	A/G	A/G	A/G	A/G	A/G	A/G	A/G	A/G	A/G	A/G	A/G	A/G	A/G		A/G	A/G	G	A/G	A/G	G	G	A	A	G	G
58580	5	12130695	ACAAGACGCTGTGTATGGAGGAGAGGGAGTTGCAAAGCCATAGCATGAAGC	51	41	C;T		T	T	T	T	T	C	C	C	C	C		C/T	C/T	C/T	C/T	C/T	C/T	C/T	C/T	C/T	C/T	C/T	C/T	C/T	C/T	C/T	C/T	C/T	C/T	C/T		C/T	C/T	C	C/T	C/T	C	C	C/T	T	C	C
58588	5	12223416	TTTTTCTTGTTGAAATGCATTTGTAGGTTGTTTTTGAGTTAAGAGAGGCCA	51	37	A;C		C	C	C	C	C	A	A	A	A	A		A/C	A/C	A/C	A/C	A/C	A/C	A/C	A/C	A/C	A/C	A/C	A/C	A/C	A/C	A/C	A/C	A/C	A/C	A/C		A/C	A/C	A	A/C	A/C	A	A	A/C	C	A	A
58604	5	12474617	AAAATAGACGTTTGCAGTTTTGTTTCATAAAGCGAATGAGCAATTTTCCTG	51	33	C;G		C	C	C	C	C	G	G	G	G	G		C/G	C/G	C/G	C/G	C/G	C/G	C/G	C/G	C/G	C/G	C/G	C/G	C/G	C/G	C/G	C/G	C/G	C/G	C/G		C/G	C/G	G	C/G	C/G	G	G	C/G	C	G	G
58698	5	13564383	CTCTGCTGAAGGTCTATTGAATACTAAGTACGCCATTTGACGGTATGGGTG	51	31	C;T		C	C	C	C	C	T	T	T	T	T		C/T	C/T	C/T	C/T	C/T	C/T	C/T	C/T	C/T	C/T	C/T	C/T	C/T	C/T	C/T	C/T	C/T	C/T	C/T		C/T	C/T	T	C/T	C/T	T	T	C/T	C	C/T	T
58809	5	14898867	GTACTTGTAAAAAAAAACTATTTATTCCTAAACTTTGAATCTCAAGTCGAT	51	6	G;T		T	T	T	T	T	G	G	G	G	G		G/T	G/T	G/T	G/T	G/T	G/T	G/T	G/T	G/T	G/T	G/T	G/T	G/T	G/T	G/T	G/T	G/T	G/T	G/T		G/T	G/T	G	G/T	G/T	G	G	G/T	T	G/T	G
58854	5	15387338	GCAGTCTGCTCTGAAGAGATAAGGACCAGTTAGGTGCTGGGGTTGCAACAT	51	41	A;G		A	A	A	A	A	G	G	G	G	G		A/G	A/G	A/G	A/G	A/G	A/G	A/G	A/G	A/G	A/G	A/G	A/G	A/G	A/G	A/G	A/G	A/G	A/G	A/G		A/G	A/G	G	A/G	A/G	G	G	A/G	A	A/G	G
59297	5	19965328	TTCCTGGGGTAAAGCATTTTTCTTACTGGCTTGAAGCATGCACAGATGAGC	51	22	C;T		T	T	T	T	T	C	C	-	C	C		C/T	C/T	C/T	C/T	C/T	C/T	C/T	C/T	-	-	-	-	C/T	C/T	C/T	C/T	C/T	C/T	C/T		C/T	C/T	C/T	C/T	C/T	C/T	C	C/T	T	C/T	C
59379	5	20740641	GCAGCCCCTCTCTGCATATGTGTTTAAACAATTGTTTTTCCTTCTGGTTCC	51	35	C;T		C	C	C	C	C	T	T	-	T	T		C/T	C/T	C/T	C/T	C/T	C/T	C/T	C/T	-	-	-	-	C/T	C/T	C/T	C/T	C/T	C/T	C/T		C/T	C/T	C/T	C/T	C/T	C/T	T	C/T	C	C/T	T
59885	5	25728642	TTCATTAAGTCCTTTTCATCTCAGCCCAACAACGTGGAACAAAATGTTGTG	51	25	C;T		C	C	C	C	C	T	T	-	T	T		C/T	C/T	C/T	C/T	C/T	C/T	C/T	C/T	-	-	-	-	C/T	C/T	C/T	C/T	C/T	C/T	C/T		C/T	C/T	C/T	C/T	T	C/T	T	C/T	C	C/T	T
59972	5	26822544	GGATTTTAGAGCAGAAATGTTGCCCACAATTTTAACATACTGTTACTATTC	51	44	A;T		A	A	A	A	A	T	T	-	T	T		C/T	C/T	C/T	C/T	C/T	C/T	C/T	C/T	-	-	-	-	A/T	A/T	A/T	A/T	A/T	A/T	A/T		A/T	A/T	A/T	A/T	T	A/T	T	A/T	A	A/T	T
59982	5	26864022	GCTTGTGGTGATTGATTCCATGGCTGTAACAGGGAGATCAGACAGAGAAGC	51	13	G;T		T	T	T	T	T	G	G	-	T	T		C/T	C/T	C/T	C/T	C/T	C/T	C/T	C/T	-	-	-	-	G/T	G/T	G/T	G/T	G/T	G/T	G/T		G/T	G/T	G/T	G/T	G	G/T	G	G/T	T	G/T	G
60013	5	27133570	GATACGATTGAAGATTTATGTGGATTTGGCAAACTGGATGCATTTTATTCA	51	45	C;T		T	T	T	T	T	C	C	C	C	C		C/T	C/T	C/T	C/T	C/T	C/T	C/T	C/T	C/T	C/T	C/T	C/T	C/T	C/T	C/T	C/T	C/T	C/T	C/T		C/T	C/T	C/T	C/T	C	C/T	C	C/T	T	C/T	C
60123	5	28443740	GCGCTGCTCAGGGACAGCTGATACATTTCTGGTATTAGAAAGGCAGATGAG	51	2	C;T		C	C	C	C	C	T	T	-	T	T		C/T	C/T	C/T	C/T	C/T	C/T	C/T	C/T	-	-	-	-	C/T	C/T	C/T	C/T	C/T	C/T	C/T		C/T	C/T	C/T	C/T	T	C/T	T	C/T	C	C/T	T
60226	5	29427509	ACGGAAGCAGCACAGTTTAGATCAGTGTCTAGCGGCAACTTCTGCACAGCA	51	2	C;T		C	C	C	C	C	T	T	-	T	T		C/T	C/T	C/T	C/T	C/T	C/T	C/T	C/T	-	-	-	-	C/T	C/T	C/T	C/T	C/T	C/T	C/T		C/T	C/T	C/T	C/T	T	C/T	T	C/T	C	C/T	T
60349	5	30911859	AAAGGTCCCTGGTTCGATCCCGGGTTTCGGCAGCACAGGGTTGCAGGATTA	51	49	G;T		T	T	T	T	T	G	G	-	G	G		G/T	G/T	G/T	G/T	G/T	G/T	G/T	G/T	-	-	-	-	G/T	G/T	G/T	G/T	G/T	G/T	G/T		G/T	G/T	T	G/T	G	G/T	G	G	T	T	G
60493	5	32347623	GTGGTTGAGCTGGTCTGCATCACATAAATGAACAAACAAAAAGGAGTCAAG	51	19	A;C		C	C	C	C	C	A	A	-	A	A		A/C	A/C	A/C	A/C	A/C	A/C	A/C	A/C	-	-	-	-	A/C	A/C	A/C	A/C	A/C	A/C	A/C		A/C	A/C	C	C	A	A/C	A/C	A	C	A/C	A
61334	6	11367500	AAACTCAAACAATTACTAACCAAAAGCCAAAAAACATACCCTGCATATTTT	51	39	C;T		T	T	T	T	T	C	C	C	C	C		C/T	C/T	C/T	C/T	C/T	C/T	C/T	C/T	C/T	C/T	C/T	C/T	C/T	C/T	C/T	C/T	C/T	C/T	C/T		T	C/T	T	C/T	C/T	T	C/T	T	C/T	T	C
61349	6	11551808	TTTGCACAATCAATCAAAAATCAATGTGTACTAAAGCTTTGGCCGAACTGT	51	36	A;G		G	G	G	G	G	A	A	-	A	A		A/G	A/G	A/G	A/G	A/G	A/G	A/G	A/G	-	-	-	-	A/G	A/G	A/G	A/G	A/G	A/G	A/G		G	A/G	G	A/G	A/G	G	A/G	G	A/G	G	A
61389	6	11951262	GCTAATATTGCATCAGATAGTTTATGCGCTGTTAAAACCTTTGTAAATATT	51	26	A;G		G	G	G	G	G	A	A	A	A	A		A/G	A/G	A/G	A/G	A/G	A/G	A/G	A/G	A/G	A/G	A/G	A/G	A/G	A/G	A/G	A/G	A/G	A/G	A/G		G	A/G	G	A/G	A/G	G	A	G		G	A
61468	6	12297263	AAAAAGTATGTCTTAAAGTTTTGCTCTAAGATCCTACCCAACACCGTCCCA	51	28	A;G		G	G	G	G	G	A	A	-	A	A		A/G	A/G	A/G	A/G	A/G	A/G	A/G	A/G	-	-	-	-	A/G	A/G	A/G	A/G	A/G	A/G	A/G		G	A/G	G	A/G	A/G	G	A/G	G	A/G	G	A
61476	6	12330979	CTTGGTTCATCTCACGATGAGGGATTAGAAACTGCCTAAAAATAACAAATT	51	47	A;C		C	C	C	C	C	A	A	-	A	A		A/C	A/C	A/C	A/C	A/C	A/C	A/C	A/C	-	-	-	-	A/C	A/C	A/C	A/C	A/C	A/C	A/C		C	A/C	C	A/C	A/C	C	A/C	C	A/C	C	A
61547	6	12965649	TTGATGTAGATACAGCTCCACTGAAAAAGTTCCAAAGAAGCAGTTTTATGG	51	16	A;C		A	A	A	A	A	C	C	C	C	C		A/C	A/C	A/C	A/C	A/C	A/C	A/C	A/C	A/C	A/C	A/C	A/C	A/C	A/C	A/C	A/C	A/C	A/C	A/C		A	A/C	A	A/C	A/C	A	A/C	A	A/C	A	C
61780	6	15608712	GAACTCATGACAGTTTGAAAAAAACACTTGCTGTTTGTTCAAATCCAATTT	51	37	G;T		G	G	G	G	G	T	T	T	T	T		G/T	G/T	G/T	G/T	G/T	G/T	G/T	G/T	G/T	G/T	G/T	G/T	G/T	G/T	G/T	G/T	G/T	G/T	G/T		G	G/T	G/T	G/T	G/T	G/T	G	G		G	T
61845	6	16039889	TCAAACTAATAAACCACAAGTGACATGCTTTTTTTGACATGTCACTGCATG	51	13	A;G		G	G	G	G	G	A	A	-	A	A		A/G	A/G	A/G	A/G	A/G	A/G	A/G	A/G	-	-	-	-	A/G	A/G	A/G	A/G	A/G	A/G	A/G		G	A/G	A/G	A/G	A/G	A		G		G	A
61970	6	17443018	GGAAGGAAGCCAGAGCCTAATGAGGCTGCGATCACACAGACAGCGGTGAGA	51	35	C;T		T	T	T	T	T	C	C	C	C	C		C/T	C/T	C/T	C/T	C/T	C/T	C/T	C/T	C/T	C/T	C/T	C/T	C/T	C/T	C/T	C/T	C/T	C/T	C/T		T	C/T	C/T	C/T	C/T	C/T	C/T	T	C/T	T	C
62121	6	19509989	TCTAAAGTTTTGGTAGCTGAGCTTTTTTTCCAAAGAAAATAGAGTTTCCTC	51	22	C;G		G	G	G	G	G	C	C	-	C	C		C/G	C/G	C/G	C/G	C/G	C/G	C/G	C/G	-	-	-	-	C/G	C/G	C/G	C/G	C/G	C/G	C/G		G	C/G	C/G	G	C/G	C/G	C/G	G	C/G	G	C
62212	6	20490869	TTCAGATACATACATGTTGTACTGGATCCATGCTAACACTGCTCTGTGTGG	51	15	A;T		T	T	T	T	T	A	A	-	A	A		A/T	A/T	A/T	A/T	A/T	A/T	A/T	A/T	-	-	-	-	A/T	A/T	A/T	A/T	A/T	A/T	A/T		T	A/T	A/T	T	A/T	A/T	A/T	T	A/T	T	A
62320	6	21843875	AGTAAATTGTCTACCTTCCTGTGGAAACTGTCCAGTCTGTTAATTTTCTTT	51	10	C;T		C	C	C	C	C	T	T	-	T	T		C/T	C/T	C/T	C/T	C/T	C/T	C/T	C/T	-	-	-	-	C/T	C/T	C/T	C/T	C/T	C/T	C/T		C	C/T	C/T	C	C/T	C/T	C/T	C	C/T	C	T
62354	6	22312286	GTTGAGATGTGAAAATGATGGAGTGATTGGCACATTGGTAAACAGCGAAAA	51	50	A;G		G	G	G	G	G	A	A	-	A	A		A/G	A/G	A/G	A/G	A/G	A/G	A/G	A/G	-	-	-	-	A/G	A/G	A/G	A/G	A/G	A/G	A/G		G	A/G	A/G	G	A/G	A/G	A/G	G	A/G	G	A
62975	6	28489508	CCAACATAGAAGCTGAATTTGCAGCAGTTTGTTATACATGACTAATTTTTG	51	51	G;T		G	G	G	G	G	T	T	-	T	T		G/T	G/T	G/T	G/T	G/T	G/T	G/T	G/T	-	-	-	-	G/T	G/T	G/T	G/T	G/T	G/T	G/T		G	G/T	G/T	G	G/T	G/T	G/T	G	T	G	T
66696	7	6229065	GCATTGCATTCACTTGCTTGTGTAACAGGATTACACAATGCTGAGAATAGA	51	12	A;C		A	A	A	A	A	C	C	C	C	C		A/C	A/C	A/C	A/C	A/C	A/C	A/C	A/C	A/C	A/C	A/C	A/C	A/C	A/C	A/C	A/C	A/C	A/C	A/C		A/C	C	A	C	A	A/C	A	A/C		C	C
66904	7	8452884	AATCAAAGCTTGTTCACAGTACTTCTCTGTTCATTGTTCCATGTGTGTCTG	51	22	C;G		C	C	C	C	C	G	G	G	G	G		C/G	C/G	C/G	C/G	C/G	C/G	C/G	C/G	C/G	C/G	C/G	C/G	C/G	C/G	C/G	C/G	C/G	C/G	C/G		C/G	G	C	C/G	C	G	C/G	C/G	C	C/G	G
67048	7	9989855	TGTTATCAGGGAGGAGCAGAAAATGACGACAGGCCACTTGGTGTGTTTATC	51	13	A;G		A	A	A	A	A	G	G	G	G	G		A/G	A/G	A/G	A/G	A/G	A/G	A/G	A/G	A/G	A/G	A/G	A/G	A/G	A/G	A/G	A/G	A/G	A/G	A/G		A/G	G	A	A/G	A	G	G	A/G	A	A/G	G
64106	7	10116848	AAAAGTCCGAGATTCTTGTGGACTGGATGGGCCACCGCAGAACAGAGGGGC	51	11	A;G		A	A	A	A	A	G	G	G	G	G		A/G	A/G	A/G	A/G	A/G	A/G	A/G	A/G	A/G	A/G	A/G	A/G	A/G	A/G	A/G	A/G	A/G	A/G	A/G		A/G	G	A	A/G	A	G	G	A/G	A	A/G	G
64149	7	10594968	TTGCTGACCTAAACAAAAAGGTTTCATCTTTACTATCATAACAGAAAAAAG	51	51	A;G		G	G	G	G	G	A	A	-	A	A		A/G	A/G	A/G	A/G	A/G	A/G	A/G	A/G	-	-	-	-	A/G	A/G	A/G	A/G	A/G	A/G	A/G		A/G	A	G	A/G	G	A	A	A/G	G	A/G	A
64284	7	12099161	GTAAATTCACGATGCAGCTTCTTCTGACCTTCTCTGTAGTTTTGCAAAAGC	51	42	C;T		C	C	C	C	C	T	T	-	T	T		C/T	C/T	C/T	C/T	C/T	C/T	C/T	C/T	-	-	-	-	C/T	C/T	C/T	C/T	C/T	C/T	C/T		C	T	C	C/T	C	C/T	T	C/T	C	C/T	T
64544	7	15196025	TTGAAATTCTGGAAAACTTCGGAGCAGACCTGCATAAGTAGGACATGGAAA	51	21	A;G		A	A	A	A	A	G	G	G	G	G		A/G	A/G	A/G	A/G	A/G	A/G	A/G	A/G	A/G	A/G	A/G	A/G	A/G	A/G	A/G	A/G	A/G	A/G	A/G		A	G	A	A/G	A/G	A/G	A/G	A/G	A	A/G	G
64748	7	17517378	TTCACACACAAAGGAGCCGTCTATGGTTCTTAGTGACACCTACTGGTGAAA	51	19	A;G		G	G	G	G	G	A	A	-	A	A		A/G	A/G	A/G	A/G	A/G	A/G	A/G	A/G	-	-	-	-	A/G	A/G	A/G	A/G	A/G	A/G	A/G		G	A	G	A/G	A/G	A/G	A/G	A/G	G	A/G	A
64944	7	19672277	GCAAGGTTTGTATTTCATACATTCCAAAGTCCATGATACATAATGTTGCTA	51	26	A;G		A	A	A	A	A	G	G	G	G	G		A/G	A/G	A/G	A/G	A/G	A/G	A/G	A/G	A/G	A/G	A/G	A/G	A/G	A/G	A/G	A/G	A/G	A/G	A/G		A	G	A	A/G	A/G	A/G	A/G	A/G	A	A/G	G
65152	7	21865846	GTTCAGTGGCATTTGCTGTGTAGTGACCACAAGTTACTTTTTTGCTCGTCA	51	3	G;T		G	G	G	G	G	T	T	-	T	T		G/T	G/T	G/T	G/T	G/T	G/T	G/T	G/T	-	-	-	-	G/T	G/T	G/T	G/T	G/T	G/T	G/T		G	T	G	G/T	G/T	G/T	G/T	G/T	G	G/T	T
65155	7	21905089	CCTGCGGTTGTCAACGATTAGACTCACATGGCTTCAGTCGTGTGGGTCAGA	51	11	A;T		T	T	T	T	T	A	A	-	A	A		A/T	A/T	A/T	A/T	A/T	A/T	A/T	A/T	-	-	-	-	A/T	A/T	A/T	A/T	A/T	A/T	A/T		T	A	T	A/T	A/T	A/T	A/T	A/T	T	A/T	A
65172	7	22189675	CACATCTGTGGGTGCAGCCAAAAACACTGTCTGCTGGAAATGCTGCTCAGA	51	12	A;G		A	A	A	A	A	G	G	-	G	G		A/G	A/G	A/G	A/G	A/G	A/G	A/G	A/G	-	-	-	-	A/G	A/G	A/G	A/G	A/G	A/G	A/G		A	G	A	A/G	A/G	A/G	A/G	G	A	A/G	G
65180	7	22255469	TCAATGCAGGAAGACTACTTCACATACTTTATAATAAGTACTACATGCTAC	51	20	A;T		T	T	T	T	T	A	A	A	A	A		A/T	A/T	A/T	A/T	A/T	A/T	A/T	A/T	A/T	A/T	A/T	A/T	A/T	A/T	A/T	A/T	A/T	A/T	A/T		T	A	T	A/T	A/T	A/T	A/T	A	T	A/T	A
65257	7	23137053	GGTCTGAGCCTGCAGGCACCGTCCACATCAGGGACACAAGTTGTGTGAAGA	51	29	C;G		C	C	C	C	C	G	G	-	G	G		C/G	C/G	C/G	C/G	C/G	C/G	C/G	C/G	-	-	-	-	C/G	C/G	C/G	C/G	C/G	C/G	C/G		C	G	C	G	C	G	G	G	G	G	G
66293	7	33169964	GGCCTATTCCCCCCCAAGGACCTCTGCAGGCGCGGGAGGCATGCATGTTTA	51	46	C;T		C	C	C	C	C	T	T	-	T	T		C/T	C/T	C/T	C/T	C/T	C/T	C/T	C/T	-	-	-	-	C/T	C/T	C/T	C/T	C/T	C/T	C/T		C	C/T	C	C/T	C	T	T	T	C	T	T
69168	8	983851	CTGGATGAAACTCCAGATTTCAGCCTAAATTCGTCATTTTTTAGCAGTTTT	51	22	A;C		C	C	C	C	C	A	A	-	A	A		A/C	A/C	A/C	A/C	A/C	A/C	A/C	A/C	-	-	-	-	A/C	A/C	A/C	A/C	A/C	A/C	A/C		A	A/C	C	A	A/C	A	A	A	A/C	A/C	A/C
67828	8	1882597	TCGGCGAGAGGCCACCTCCGCCTTCACAGCGGTATCGCCCGGGATGGGATG	51	42	A;G		G	G	G	G	G	A	A	-	A	A		A/G	A/G	A/G	A/G	A/G	A/G	A/G	A/G	-	-	-	-	A/G	A/G	A/G	A/G	A/G	A/G	A/G		A	A/G	G	A	A/G	A	A	A/G	A/G	A/G	A
68287	8	2422235	GCGTTTCAGAGAGCTGACAGGCAGCAAAGGAACTTTTTCCTTCATCCAGTG	51	33	C;G		G	G	G	G	G	C	C	C	C	C		C/G	C/G	C/G	C/G	C/G	C/G	C/G	C/G	C/G	C/G	C/G	C/G	C/G	C/G	C/G	C/G	C/G	C/G	C/G		C	C/G	G	C	C/G	C	C	C/G	C/G	C/G	C
68755	8	5256109	AAGTTTTTGCACACACCTTGTTTTTGTCTGAGTGGTCGGCTACAGTTTTCA	51	8	C;T		T	T	T	T	T	C	C	C	C	C		C/T	C/T	C/T	C/T	C/T	C/T	C/T	C/T	C/T	C/T	C/T	C/T	C/T	C/T	C/T	C/T	C/T	C/T	C/T		C	C/T	T	C	C/T	C	C	C/T	C/T	C/T	C
68787	8	5673390	TTGCTGAATGCAACAAGCATCACATCATTTACACAAATGGAAGAGCATGCT	51	21	C;T		C	C	C	C	C	T	T	T	T	T		C/T	C/T	C/T	C/T	C/T	C/T	C/T	C/T	C/T	C/T	C/T	C/T	C/T	C/T	C/T	C/T	C/T	C/T	C/T		T	C/T	C	T	T	T	T	C/T	T	T	T
69027	8	8275758	CTGAGAATTTTTACTTTGACCTAAACTCGGATCAGATGAAGGGGATGCTTA	51	20	C;T		T	T	T	T	T	C	C	C	C	C		C/T	C/T	C/T	C/T	C/T	C/T	C/T	C/T	C/T	C/T	C/T	C/T	C/T	C/T	C/T	C/T	C/T	C/T	C/T		C	C/T	T	C	C/T	C/T	C	C/T	C/T	C/T	C
69047	8	8477796	TGTCACACTTCCAAGTTTATTTGAGGCAACACAGATGTAATGGCCAGCATT	51	7	A;C		A	A	A	A	A	C	C	C	C	C		A/C	A/C	A/C	A/C	A/C	A/C	A/C	A/C	A/C	A/C	A/C	A/C	A/C	A/C	A/C	A/C	A/C	A/C	A/C		C	A/C	A	C	A/C	A/C	C	A/C	A/C	A/C	C
67488	8	15195917	TCTTACATGCCACATCCCTTTTGGCAAATACTTGCCAAGAAACCTGTTTCA	51	38	A;G		G	G	G	G	G	A	A	A	A	A		A/G	A/G	A/G	A/G	A/G	A/G	A/G	A/G	A/G	A/G	A/G	A/G	A/G	A/G	A/G	A/G	A/G	A/G	A/G		A	A/G	G	A/G	A/G	A/G	A	A/G	A/G	A/G	A
68360	8	24868458	CTGTGCAGTTTGTGGGGTGGGGTGTCTCGCCAGAATGCGATGAGTGTAAAT	51	44	A;G		A	A	A	A	A	G	G	G	G	G		A/G	A/G	A/G	A/G	A/G	A/G	A/G	A/G	A/G	A/G	A/G	A/G	A/G	A/G	A/G	A/G	A/G	A/G	A/G		G	A/G	A/G	A/G	A/G	A/G	G	A/G	A/G	A/G	G
68530	8	26125434	TCCTCAATTTTTCCCAATTATAAACAACTCTTCACTTTGATTTCCCTCCAT	51	37	C;T		C	C	C	C	C	T	T	T	T	T		C/T	C/T	C/T	C/T	C/T	C/T	C/T	C/T	C/T	C/T	C/T	C/T	C/T	C/T	C/T	C/T	C/T	C/T	C/T		T	C	C/T	C	C/T	C/T	T	C/T	C/T	C/T	T
71650	9	7191126	TTATTTACTAAATATTTTTAATTGCAACAGGCTAGGCTGCTCGGTGAAAGG	51	35	A;G		G	G	G	G	G	A	A	-	A	A		A/G	A/G	A/G	A/G	A/G	A/G	A/G	A/G	-	-	-	-	A/G	A/G	A/G	A/G	A/G	A/G	A/G		A/G	A	A/G	A/G	A/G	A/G	A/G	G	A	A/G	A
71684	9	7509246	GCACTATGTTTGGGTGGTTGGCACACATCATATGGAGACGTACCTGTTTGG	51	35	A;G		G	G	G	G	G	A	A	-	A	A		A/G	A/G	A/G	A/G	A/G	A/G	A/G	A/G	-	-	-	-	A/G	A/G	A/G	A/G	A/G	A/G	A/G		A/G	A	A/G	A/G	A/G	A/G	A/G	G	A	A/G	A
71794	9	8921480	GATTGAAAAAAGATGAGAGCATCATCCTTGCAGAAGAGCTCACCGAGCTGT	51	9	A;T		A	A	A	A	A	T	T	-	T	T		A/T	A/T	A/T	A/T	A/T	A/T	A/T	A/T	-	-	-	-	A/T	A/T	A/T	A/T	A/T	A/T	A/T		A/T	T	A/T	A/T	A/T	A/T	A/T	A	T	T	T
69385	9	12321080	AAAAGTTTCTAACTGTGTTTGTTCCTGGAGTTACAATGTTCTTAAACATTA	51	9	C;T		T	T	T	T	T	C	C	C	C	C		C/T	C/T	C/T	C/T	C/T	C/T	C/T	C/T	C/T	C/T	C/T	C/T	C/T	C/T	C/T	C/T	C/T	C/T	C/T		C	C	C/T	C/T	C/T	C/T	C	C/T	C	C/T	C
69694	9	16432370	TATTGCTGTGATGTGGATTCAGACCCCTTTTTTGATTAACAGCGTTTGCCT	51	25	C;T		C	C	C	C	C	T	T	-	T	T		C/T	C/T	C/T	C/T	C/T	C/T	C/T	C/T	-	-	-	-	C/T	C/T	C/T	C/T	C/T	C/T	C/T		T	T	C/T	C/T	C/T	C/T	T	C/T	T	C/T	T
69875	9	18455138	ACATCCCTTATGAGTCAGCTCAACTCTGCATCGCTGAGGTAAAATAACGCT	51	32	C;T		C	C	C	C	C	T	T	-	T	T		C/T	C/T	C/T	C/T	C/T	C/T	C/T	C/T	-	-	-	-	C/T	C/T	C/T	C/T	C/T	C/T	C/T		T	T	C/T	C/T	C/T	C/T	T	C/T	T	C/T	T
69888	9	18624402	CAAAATAGACTGCTATTTGGATGCAAAAGCTACACAGGCTAAAGGCTTGGG	51	41	A;G		A	A	A	A	A	G	G	G	G	G		A/G	A/G	A/G	A/G	A/G	A/G	A/G	A/G	A/G	A/G	A/G	A/G	A/G	A/G	A/G	A/G	A/G	A/G	A/G		G	G	A/G	A/G	A/G	A/G	G	A/G	G	A/G	G
69931	9	19150006	GAAGTAATTTGCTATTTGAAGGCAGCATGGGATTTGAGAACACTTCATACC	51	51	A;C		A	A	A	A	A	C	C	C	C	C		A/C	A/C	A/C	A/C	A/C	A/C	A/C	A/C	A/C	A/C	A/C	A/C	A/C	A/C	A/C	A/C	A/C	A/C	A/C		C	C	A/C	A/C	A/C	A/C	C	A/C	C	A/C	C
69981	9	19874596	GATCTGCTCATTACTTTAGTCCGTGAATGGCACAGAAAGGATTACCTCCAT	51	18	A;T		T	T	T	T	T	A	A	-	A	A		A/T	A/T	A/T	A/T	A/T	A/T	A/T	A/T	-	-	-	-	A/T	A/T	A/T	A/T	A/T	A/T	A/T		A	A	A/T	A/T	A/T	A/T	A	A/T	A	A/T	A
70337	9	23905541	CAAGGACCAGGATTGAGGAGTACTGTTTGTTCCAAATTGTCCCTCAGATGT	51	5	G;T		G	G	G	G	G	T	T	-	T	T		G/T	G/T	G/T	G/T	G/T	G/T	G/T	G/T	-	-	-	-	G/T	G/T	G/T	G/T	G/T	G/T	G/T		T	T	G/T	G/T	G/T	G/T	T	G/T	T	G/T	T
70437	9	24962970	GCTCAACGTCAAGATGGCTCTGGACATTGAAATTGCTGCCTACAGGTCTGT	51	31	A;G		A	A	A	A	A	G	G	G	G	G		A/G	A/G	A/G	A/G	A/G	A/G	A/G	A/G	A/G	A/G	A/G	A/G	A/G	A/G	A/G	A/G	A/G	A/G	A/G		G	G	A/G	A/G	A	G	G	A/G	G	A/G	G
70727	9	28072923	TTTTCTTTTCAAATTAAGGCTTCCACACTAAGCTGAACTCCTTGTTTTTTT	51	24	C;T		T	T	T	T	T	C	C	-	C	C		C/T	C/T	C/T	C/T	C/T	C/T	C/T	C/T	-	-	-	-	C/T	C/T	C/T	C/T	C/T	C/T	C/T		C	C/T	C/T	C/T	T	C/T	C/T	C/T	C	C/T	C
70881	9	29569301	CTGGCCGTGGCAGACGCCATCGATCGGCCTCATTTGCATACATAAATCTAT	51	2	G;T		T	T	T	T	T	G	G	G	G	G		G/T	G/T	G/T	G/T	G/T	G/T	G/T	G/T	G/T	G/T	G/T	G/T	G/T	G/T	G/T	G/T	G/T	G/T	G/T		G	G/T	G/T	G/T	T	G/T	G/T	G/T	G	T	G
70928	9	29898731	CCGCTTTTAAGAAAACCTCTAAAGCCTTTAAAACATTGCAAACCAATTGTT	51	3	A;G		A	A	A	A	A	G	G	G	G	G		A/G	A/G	A/G	A/G	A/G	A/G	A/G	A/G	A/G	A/G	A/G	A/G	A/G	A/G	A/G	A/G	A/G	A/G	A/G		G	A/G	A/G	A/G	A	A/G	A/G	A/G	G	A	G
71131	9	31930410	AAACACTGGACATCACAGCAGAGAGTCGGGATCAACTTCAAAATAAAACGC	51	35	A;G		G	G	G	G	G	A	A	-	A	A		A/G	A/G	A/G	A/G	A/G	A/G	A/G	A/G	-	-	-	-	A/G	A/G	A/G	A/G	A/G	A/G	A/G		A	A/G	A/G	A/G	G	A	A/G	A/G	A	G	A
71247	9	33047950	TCTTGGAGGTTTCAGGTGTTGGAGCACAAAGGAACCAGTAACAGCCAGAGA	51	1	C;T		T	T	T	T	T	C	C	C	C	C		C/T	C/T	C/T	C/T	C/T	C/T	C/T	C/T	C/T	C/T	C/T	C/T	C/T	C/T	C/T	C/T	C/T	C/T	C/T		C	C/T	C/T	C/T	T	C	C/T	C/T	C	T	C
10523	10	601000	TAGGCTTGACTGTGCTGACAGAGAAGGCACGGCCAGCTAGCTTGTATTATT	51	27	C;G		G	G	G	G	G	C	C	-	C	C		C/G	C/G	C/G	C/G	C/G	C/G	C/G	C/G	-	-	-	-	C/G	C/G	C/G	C/G	C/G	C/G	C/G		C/G	C/G	C/G	C/G	C/G	G	C	C/G	C	G	C/G
10620	10	694822	AAAAGGGAAGTGGAAGTTCAACTTTTTTAGCAAGCTCAATATTCCTCAGAG	51	41	A;T		A	A	A	A	A	T	T	T	T	T		A/T	A/T	A/T	A/T	A/T	A/T	A/T	A/T	A/T	A/T	A/T	A/T	A/T	A/T	A/T	A/T	A/T	A/T	A/T		A/T	A/T	A/T	A/T	A/T	A	T	A/T	T	A	A/T
10258	10	3174080	GGTTCTGGTTCTATGCCTGCTATTGGTACCAGCTTTTTTTCTGCATATTTC	51	15	A;G		A	A	A	A	A	G	G	-	G	G		A/G	A/G	A/G	A/G	A/G	A/G	A/G	A/G	-	-	-	-	A/G	A/G	A/G	A/G	A/G	A/G	A/G		A/G	A/G	A	A/G	A/G	A	G	A/G	A/G	A	A/G
10534	10	6201538	TCTACAATAGGCCTGGCAATCGGAAGCCTCATCATTTCTACCACCCATCCA	51	36	C;T		C	C	C	C	C	T	T	-	T	T		C/T	C/T	C/T	C/T	C/T	C/T	C/T	C/T	-	-	-	-	C/T	C/T	C/T	C/T	C/T	C/T	C/T		C/T	C/T	C	T	C/T	C/T	T	C	C/T	C	C/T
10584	10	6584569	TAATTCCAGTTTTGAATACAATCTCCAGGGTTTTTCCATAACTTTTGGAAA	51	47	A;G		G	G	G	G	G	A	A	-	A	A		A/G	A/G	A/G	A/G	A/G	A/G	A/G	A/G	-	-	-	-	A/G	A/G	A/G	A/G	A/G	A/G	A/G		A/G	A/G	G	A	A/G	A/G	A	G	A/G	G	A/G
10617	10	6911857	TTATGAGAAGACAGCTGTTGTTGATAAGGAGGAGGTGTGTCAGGACCTTTG	51	9	A;G		G	G	G	G	G	A	A	-	A	A		A/G	A/G	A/G	A/G	A/G	A/G	A/G	A/G	-	-	-	-	A/G	A/G	A/G	A/G	A/G	A/G	A/G		A/G	A/G	G	A	A/G	A/G	A	G	A/G	G	A/G
10662	10	7455357	TTGACCATCCAGCAGTGACTTTTACATATCTTTCATACTTGAAAATCTGTC	51	36	G;T		T	T	T	T	T	G	G	-	G	G		G/T	G/T	G/T	G/T	G/T	G/T	G/T	G/T	-	-	-	-	G/T	G/T	G/T	G/T	G/T	G/T	G/T		T	G/T	T	G	G/T	T	G	T	T	T	G/T
10719	10	8191804	CTAAAAAGCCTGAACCTCTGTAAACAAAAGGCGGTACACAGTGAATGTTTC	51	35	C;T		C	C	C	C	C	T	T	-	T	T		C/T	C/T	C/T	C/T	C/T	C/T	C/T	C/T	-	-	-	-	C/T	C/T	C/T	C/T	C/T	C/T	C/T		C/T	C/T	C	T	T	C/T	T	C	C/T	C	C/T
10837	10	9273898	GAGGGTTCACATGATAAAATCGGTTAAAAAAAAAGGATTCGGGGAAGCCTA	51	10	A;C		C	C	C	C	C	A	A	-	A	A		A/C	A/C	A/C	A/C	A/C	A/C	A/C	A/C	-	-	-	-	A/C	A/C	A/C	A/C	A/C	A/C	A/C		A/C	A/C	C	A	A/C	A/C	A	C	A/C	C	A/C
10859	10	9513208	GACAGACCTAATATGTGCTCAAATGTTGGCTGTCACTCTAAAGGCTTGCAA	51	51	A;G		G	G	G	G	G	A	A	-	A	A		A/G	A/G	A/G	A/G	A/G	A/G	A/G	A/G	-	-	-	-	A/G	A/G	A/G	A/G	A/G	A/G	A/G		A/G	A/G	G	A	A/G	A/G	A	G	A/G	G	A/G
8565	10	11388896	AACAGATTGCGATGAGGTTATAGAGAAGCTTTTCTCTGAAGTCTCAGGCTT	51	13	C;T		T	T	T	T	T	C	C	-	C	C		C/T	C/T	C/T	C/T	C/T	C/T	C/T	C/T	-	-	-	-	C/T	C/T	C/T	C/T	C/T	C/T	C/T		C/T	C/T	T	C	C/T	C	C	T	C	T	C/T
8892	10	15434248	GCTTTAACACGCAAACGTAGATCCTTCCTTCCCACAACTATTACCCTCTTC	51	6	A;C		A	A	A	A	A	C	C	-	C	C		A/C	A/C	A/C	A/C	A/C	A/C	A/C	A/C	-	-	-	-	A/C	A/C	A/C	A/C	A/C	A/C	A/C		A/C	A/C	A	C	A/C	A/C	A	A	A/C	A	A/C
8897	10	15495358	ATCTTTAAAGTTTGCAAAATTCTGCCTTTTTAATCTCTTTGTGTTACTCTC	51	8	A;T		T	T	T	T	T	A	A	A	A	A		A/T	A/T	A/T	A/T	A/T	A/T	A/T	A/T	A/T	A/T	A/T	A/T	A/T	A/T	A/T	A/T	A/T	A/T	A/T		A/T	A/T	T	A	A/T	A/T	A/T	T	A/T	T	A/T
8980	10	16522237	TCATTTATCGACCAACAGGACCTTAAGGCTCATTCAGTTCTTCTCGAAGTT	51	10	A;G		A	A	A	A	A	G	G	A/G	G	G		A/G	A/G	A/G	A/G	A/G	A/G	A/G	A/G	-	-	-	-	A/G	A/G	A/G	A/G	A/G	A/G	A/G		A	A/G	A	G	A/G	A/G	A/G	A	A/G	A	A/G
9159	10	18749747	GGCAGCATTCTGCAGCTCTGCCCCTTAACCTCAAATCATGCTGAACTCTTC	51	31	G;T		T	T	T	T	T	G	G	-	G	G		G/T	G/T	G/T	G/T	G/T	G/T	G/T	G/T	G/T	G/T	G/T	G/T	G/T	G/T	G/T	G/T	G/T	G/T	G/T		T	T	T	G	G/T	G/T	G/T	T	G/T	T	G/T
9209	10	19507323	GTGTGTGGGGAGACGACAGAGAATCACTGCAAACGGAATCTCAAGAAAGTA	51	9	G;T		G	G	G	G	G	T	T	T	T	T		G/T	G/T	G/T	G/T	G/T	G/T	G/T	G/T	G/T	G/T	G/T	G/T	G/T	G/T	G/T	G/T	G/T	G/T	G/T		G	G	G	T	G/T	G/T	G/T	G	G/T	G	G/T
9303	10	20811167	GCAGAAACGCATGGGCTAACAAGCACAGCGCTCCCACAACTTTTAAAAACT	51	5	A;G		G	G	G	G	G	A	A	-	A	A		A/G	A/G	A/G	A/G	A/G	A/G	A/G	A/G	-	-	-	-	A/G	A/G	A/G	A/G	A/G	A/G	A/G		G	G	G	A	A/G	A/G	A/G	G	A/G	G	A/G
9307	10	20837602	TCATTTGTTTATCTTTTATTTTCAAGATTGCTGTTACGGTTTCAAATTATT	51	45	A;G		G	G	G	G	G	A	A	-	A	A		A/G	A/G	A/G	A/G	A/G	A/G	A/G	A/G	-	-	-	-	A/G	A/G	A/G	A/G	A/G	A/G	A/G		G	G	G	A	A/G	A/G	G	G	G	G	A/G
9401	10	22157954	TTGTCCTTCTGAATAATGAAGGGTAACTCCATTGTTTTGATGAAGTTAGTT	51	34	G;T		G	G	G	G	G	T	T	-	T	T		G/T	G/T	G/T	G/T	G/T	G/T	G/T	G/T	-	-	-	-	G/T	G/T	G/T	G/T	G/T	G/T	G/T		G	G	G	T	G/T	G/T	G/T	G	G/T	G	G/T
10183	10	30578701	GGTGGTGAAATATGACATGTGACCTTAGCTGTTGTTCACCTACGGCGGTAA	51	44	A;G		G	G	G	G	G	A	A	-	A	A		A/G	A/G	A/G	A/G	A/G	A/G	A/G	A/G	-	-	-	-	A/G	A/G	A/G	A/G	A/G	A/G	A/G		G	G	G	A	A/G	A/G	A/G	A/G	A/G	A	A
10238	10	31088147	TCAGATGTGAGGACTGGTGATGCAGAGTCCTTCAGACCCCGAGTACTTAAG	51	17	A;G		A	A	A	A	A	G	G	-	G	G		A/G	A/G	A/G	A/G	A/G	A/G	A/G	A/G	-	-	-	-	A/G	A/G	A/G	A/G	A/G	A/G	A/G		A	A	A	G	A/G	A/G	A/G	A/G	A/G	G	G
12744	11	369469	TCTTCGTCTCGTGGTTCCTGATGGTCCTAAAGGAGATTCAGAGTTTTCAGT	51	51	G;T		G	G	G	G	G	T	T	G	T	T		G/T	G/T	G/T	G/T	G/T	G/T	G/T	G/T	G/T	G/T	G/T	G/T	G/T	G/T	G/T	G/T	G/T	G/T	G/T		T	G/T	T	T	T	G/T	G/T	G/T	T	T	G/T
12479	11	2655459	GTAGAAAAGTCTTCCTTATTTTCCTTTATTTTATATGAGTTTCTGCCCCTC	51	45	C;G		C	C	C	C	C	G	G	-	G	G		C/G	C/G	C/G	C/G	C/G	C/G	C/G	C/G	-	-	-	-	C/G	C/G	C/G	C/G	C/G	C/G	C/G		G	C/G	G	G	G	C/G	C/G	C/G	G	G	C/G
13105	11	7788731	GATCAAATTAGTTACGAAATTCATAAGCAATAACAAAATAAAACAACATCT	51	50	C;G		C	C	C	C	C	G	G	-	G	G		C/G	C/G	C/G	C/G	C/G	C/G	C/G	C/G	-	-	-	-	C/G	C/G	C/G	C/G	C/G	C/G	C/G		C/G	G	C/G	G	G	G	C	G	G	G	C/G
10948	11	10454477	GCCATGTTTGTAGACGGCTTCATTGTCTTTTTTCTCTCCTTATCTGCTTTA	51	15	C;T		C	C	C	C	C	T	T	-	T	T		C/T	C/T	C/T	C/T	C/T	C/T	C/T	C/T	-	-	-	-	C/T	C/T	C/T	C/T	C/T	C/T	C/T		C/T	T	C/T	T	T	T	C	T	T	T	C/T
11019	11	11426172	TTGGAGATGAAAGAATAAGACATTATTAGCATAATGACGAGTGTGTGTGTG	51	39	A;G		G	G	G	G	G	A	A	A	A	A		A/G	A/G	A/G	A/G	A/G	A/G	A/G	A/G	A/G	A/G	A/G	A/G	A/G	A/G	A/G	A/G	A/G	A/G	A/G		A/G	A	A/G	A	A	A	G	A	A	A	A/G
11066	11	11899097	GCTCTTAATTGTAAATGTATATAGATTTGTCAGATAAATGCATCTAGACAT	51	12	G;T		T	T	T	T	T	G	G	-	G	G		G/T	G/T	G/T	G/T	G/T	G/T	G/T	G/T	-	-	-	-	G/T	G/T	G/T	G/T	G/T	G/T	G/T		G/T	G	G/T	G	G	G	T	G	G	G	G/T
11351	11	14975459	TTAGATGTTGCTTCAAGACAAGACAACTGCACAGGCAGTGAAGGTGAAAGC	51	2	C;T		T	T	T	T	T	C	C	C	C	C		C/T	C/T	C/T	C/T	C/T	C/T	C/T	C/T	C/T	C/T	C/T	C/T	C/T	C/T	C/T	C/T	C/T	C/T	C/T		C/T	C	C/T	C	C	C	T	C	C	C	C/T
11377	11	15346336	TTCCAGGAAATGTTCCAGCCTCCAGCTGACCATCCCATTTCTGAACCTTTG	51	32	A;G		A	A	A	A	A	G	G	-	G	G		A/G	A/G	A/G	A/G	A/G	A/G	A/G	A/G	-	-	-	-	A/G	A/G	A/G	A/G	A/G	A/G	A/G		A/G	G	A/G	G	G	G	A	G	G	G	A/G
11692	11	18650467	GCTCACCTGGCTGCTCTGCTGCTGCAGACGCACTCAGGAAATCTGCAGATT	51	50	C;T		T	T	T	T	T	C	C	-	C	C		C/T	C/T	C/T	C/T	C/T	C/T	C/T	C/T	-	-	-	-	C/T	C/T	C/T	C/T	C/T	C/T	C/T		C/T	C	C/T	C	C	C	T	C	C	C	C/T
11700	11	18730747	TTATCATGAAAGGAAAGAGGAATCATAACTTCAAATGATCCAGAGGATCAG	51	15	A;C		A	A	A	A	A	C	C	-	C	C		A/C	A/C	A/C	A/C	A/C	A/C	A/C	A/C	-	-	-	-	A/C	A/C	A/C	A/C	A/C	A/C	A/C		A/C	C	A/C	C	C	C	A	C	C	C	A/C
11758	11	19171048	ATAATCTGTTTGTTCCCCTACGTAGACTTTTAACATACAATTAAAATAATT	51	20	A;G		A	A	A	A	A	G	G	-	G	G		A/G	A/G	A/G	A/G	A/G	A/G	A/G	A/G	-	-	-	-	A/G	A/G	A/G	A/G	A/G	A/G	A/G		A/G	G	A/G	G	G	G	A	G	G	G	A/G
11934	11	21008035	GAAGCTCTTAAACAAAAACAGAAACTTCCCGTTCGACAACCATCAGCGCAG	51	48	A;G		A	A	A	A	A	G	G	-	G	G		A/G	A/G	A/G	A/G	A/G	A/G	A/G	A/G	-	-	-	-	A/G	A/G	A/G	A/G	A/G	A/G	A/G		A/G	G	A/G	G	G	G	A	G	G	G	A/G
12095	11	22667601	GCACACATCCAGGAGGAGCGCTCTGTGTGCTGGAATGTGAGGCGAGCGTTT	51	20	G;T		G	G	G	G	G	T	T	-	T	T		G/T	G/T	G/T	G/T	G/T	G/T	G/T	G/T	-	-	-	-	G/T	G/T	G/T	G/T	G/T	G/T	G/T		G/T	T	G/T	T	T	T	G	T	T	T	G/T
12105	11	22794199	TCCAGCTCTAACCCCAAAACCACTAAGAGATGAATAAGTAACCCACTAGTT	51	7	A;T		A	A	A	A	A	T	T	-	T	T		A/T	A/T	A/T	A/T	A/T	A/T	A/T	A/T	-	-	-	-	A/T	A/T	A/T	A/T	A/T	A/T	A/T		A/T	T	A/T	T	T	T	A	T	T	T	A/T
12167	11	23487012	GCCTTGTTGAATTATGCAGTTTCAATATACCCATTTAGGGGAGGATGGATC	51	43	A;G		G	G	G	G	G	A	A	-	A	A		A/G	A/G	A/G	A/G	A/G	A/G	A/G	A/G	-	-	-	-	A/G	A/G	A/G	A/G	A/G	A/G	A/G		A/G	A	A/G	A	A	A	G	A	A	A	A/G
15896	12	5657263	AACAAGTAAGAACTGTTTCCTCTACATTTGTTCATCAACATTTACTCTCAG	51	2	A;C		C	C	C	C	C	A	A	-	A	A		A/C	A/C	A/C	A/C	A/C	A/C	A/C	A/C	-	-	-	-	A/C	A/C	A/C	A/C	A/C	A/C	A/C		A	A	A/C	C	A/C	A	C	A	C	A	A/C
16040	12	7483526	CCACAAGAAACACTGCAGGCTAAAATCATTATAAAATGCTAAAATTAAAGA	51	17	A;G		A	A	A	A	A	G	G	G	G	G		A/G	A/G	A/G	A/G	A/G	A/G	A/G	A/G	A/G	A/G	A/G	A/G	A/G	A/G	A/G	A/G	A/G	A/G	A/G		G	G	A/G	A	A			G		G	A/G
16070	12	7848955	CAGTGTAAAGAATGGATGGGTGCCTGTGTGTTTTATGAGGCACCTCTATCA	51	5	G;T		T	T	T	T	T	G	G	G	G	G		G/T	G/T	G/T	G/T	G/T	G/T	G/T	G/T	G/T	G/T	G/T	G/T	G/T	G/T	G/T	G/T	G/T	G/T	G/T		G	G	G/T	T	G/T	G	T	G	T	G	G/T
16094	12	8131074	CAGGTACAGCACTGACATGCAAATATTATAGTAAATGGATGTGAGGATGGC	51	48	C;T		C	C	C	C	C	T	T	-	T	T		C/T	C/T	C/T	C/T	C/T	C/T	C/T	C/T	-	-	-	-	C/T	C/T	C/T	C/T	C/T	C/T	C/T		T	T	C/T	C	C/T	T	C	T	C	T	C/T
16192	12	9344526	GAGGGTCGAATTTAAAAGCTGGAGTTGCATCAGATCACCACTCGGATCAGG	51	7	C;T		C	C	C	C	C	T	T	-	T	T		C/T	C/T	C/T	C/T	C/T	C/T	C/T	C/T	-	-	-	-	C/T	C/T	C/T	C/T	C/T	C/T	C/T		T	T	T	C	C/T	T	C	T	C	T	C/T
13303	12	10157519	TAGCATTGCATTCTAAGGCACTCGCCCAACTCACTATGCTTACTGCTTTCT	51	28	A;G		A	A	A	A	A	G	G	-	G	G		A/G	A/G	A/G	A/G	A/G	A/G	A/G	A/G	-	-	-	-	A/G	A/G	A/G	A/G	A/G	A/G	A/G		G	G	G	A	A/G	G	A	G	A	G	A/G
13395	12	11239701	CTTTAAACTTGAATATAAATTCTGTCAAAGTGTATGGAGATGCTGAAGATT	51	12	A;G		G	G	G	G	G	A	A	-	A	A		A/G	A/G	A/G	A/G	A/G	A/G	A/G	A/G	-	-	-	-	A/G	A/G	A/G	A/G	A/G	A/G	A/G		A	A	A	G	A/G	A	G	A	G	A	A/G
13489	12	12445549	CCAGTAAGGCTGTTATGATGGCACACTCCACATACCTAACCAGCAGGAACA	51	51	A;T		T	T	T	T	T	A	A	-	A	A		A/T	A/T	A/T	A/T	A/T	A/T	A/T	A/T	-	-	-	-	A/T	A/T	A/T	A/T	A/T	A/T	A/T		A	A	A	T	A/T		T	A		A	A/T
13740	12	15552827	CAGGAGTTTTGTAGTGCTGGATCTTGGCTGACTCTGTTTTGTAAATGTCCT	51	16	C;G		C	C	C	C	C	G	G	-	G	G		C/G	C/G	C/G	C/G	C/G	C/G	C/G	C/G	-	-	-	-	C/G	C/G	C/G	C/G	C/G	C/G	C/G		G	G	G	C	C/G	G	C	C/G	C	G	C/G
13779	12	16003069	GTTTAAAGTCAAGAAGCTCCTTAAAGGCAGCATTTTTCTTATCTTAAACCC	51	49	C;T		C	C	C	C	C	T	T	-	T	T		C/T	C/T	C/T	C/T	C/T	C/T	C/T	C/T	-	-	-	-	C/T	C/T	C/T	C/T	C/T	C/T	C/T		T	T	T	C/T	C/T	T	C	C/T	C	T	C/T
13903	12	17336216	TTTCCCTCAATAATCCGGAACTGATTTTCAGTCTGAATACACCCAAGCAGA	51	4	C;T		T	T	T	T	T	C	C	-	C	C		C/T	C/T	C/T	C/T	C/T	C/T	C/T	C/T	-	-	-	-	C/T	C/T	C/T	C/T	C/T	C/T	C/T		C	C	C	C/T	C/T	C	T	C/T	T	C	C/T
14022	12	18523304	AAGCCTATAATTATGGCAAAAAACATTATTGAACTTGAACTTTCCCATTTC	51	40	C;G		G	G	G	G	G	C	C	-	C	C		C/G	C/G	C/G	C/G	C/G	C/G	C/G	C/G	-	-	-	-	C/G	C/G	C/G	C/G	C/G	C/G	C/G		C	C	C	C/G	C/G	C	G	C/G	G	C	C/G
14097	12	19093814	GAAAACGGACAGAATACAAGCGATGCTTCCTGGCTATTTGTTCTCTGAAGA	51	7	A;G		G	G	G	G	G	A	A	-	A	A		A/G	A/G	A/G	A/G	A/G	A/G	A/G	A/G	-	-	-	-	A/G	A/G	A/G	A/G	A/G	A/G	A/G		A	A	A	A/G	A/G	A	G	A/G	G	A	A/G
14815	12	23263401	TTTTTTGTTTTTCACTGTGGCCGATTCCGTGCGCAAACGTTGGCCCCCCTA	51	9	A;T		T	T	T	T	T	A	A	-	A	A		A/T	A/T	A/T	A/T	A/T	A/T	A/T	A/T	-	-	-	-	A/T	A/T	A/T	A/T	A/T	A/T	A/T		A	A	A	A/T	T	A	T	A/T	T	A	A/T
14915	12	24378082	CAGCCTTGTTATTCTGATTTCAACCCTGTTACTACATCATTTTAATAAAAA	51	50	A;C		C	C	C	C	C	A	A	A	A	A		A/C	A/C	A/C	A/C	A/C	A/C	A/C	A/C	A/C	A/C	A/C	A/C	A/C	A/C	A/C	A/C	A/C	A/C	A/C		A	A	A	A/C	A	A	C	A/C	C	A	A/C
14921	12	24387906	CAGCCTTGTTATTCTGATTTCAACCCTGTTACTACATCATTTTAATAAAAA	51	50	A;C		C	C	C	C	C	A	A	A	A	A		A/C	A/C	A/C	A/C	A/C	A/C	A/C	A/C	A/C	A/C	A/C	A/C	A/C	A/C	A/C	A/C	A/C	A/C	A/C		A	A	A	A/C	A	A	C	A/C	C	A	A/C
16598	13	13782406	TTCATGTCTACCTTTATTTTCCTAATTCTCTTACAGCTCAACTTTCTGTGG	51	37	C;T		T	T	T	T	T	C	C	-	C	C		C/T	C/T	C/T	C/T	C/T	C/T	C/T	C/T	-	-	-	-	C/T	C/T	C/T	C/T	C/T	C/T	C/T		T	T	T	C/T	C/T	T	C	C/T	C	T	C/T
16626	13	14225731	AAGACTCAAGTTAATTTAACAACCGGCATGACAGAATGAGATGTAAATAAT	51	5	C;T		T	T	T	T	T	C	C	-	C	C		C/T	C/T	C/T	C/T	C/T	C/T	C/T	C/T	-	-	-	-	C/T	C/T	C/T	C/T	C/T	C/T	C/T		T	T	T	C/T	C/T	T	C	C/T	C	T	C/T
16720	13	14991571	GCAAAGACTACACTGTACTATAGTTGGGACTTTACTTTGATTCTATTTCAA	51	24	C;T		T	T	T	T	T	C	C	-	C	C		C/T	C/T	C/T	C/T	C/T	C/T	C/T	C/T	-	-	-	-	C/T	C/T	C/T	C/T	C/T	C/T	C/T		T	T	T	C/T	C/T	T	C	C/T	C	T	C/T
16729	13	15088955	ATGAACGTCATAGTTTTCCTCGTCTGAGCTGGCTCAAAATTATACTCCAAT	51	29	C;T		T	T	T	T	T	C	C	-	C	C		C/T	C/T	C/T	C/T	C/T	C/T	C/T	C/T	-	-	-	-	C/T	C/T	C/T	C/T	C/T	C/T	C/T		T	T	T	C/T	C/T	T	C	C/T	C	T	C/T
16866	13	16672243	CCTTTCAAAGAATGTGCTGTGAGAATGAATGGGGTTTGTTTTTAATCAAAG	51	28	A;G		G	G	G	G	G	A	A	-	A	A		A/G	A/G	A/G	A/G	A/G	A/G	A/G	A/G	-	-	-	-	C/T	C/T	C/T	C/T	C/T	C/T	C/T		T	T	T	C/T	C/T	T	C	C/T	C	T	C/T
16953	13	17544667	TCACTAAAATTTCTGTACTATCACCTTCCGTCCAGGAAGAAGATCCCTCCN	51	10	G;T		T	T	T	T	T	G	G	G	G	G		G/T	G/T	G/T	G/T	G/T	G/T	G/T	G/T	G/T	G/T	G/T	G/T	G/T	G/T	G/T	G/T	G/T	G/T	G/T		G	G	G/T	G/T	G/T	G/T	T	G/T	G	T	G/T
17252	13	20668057	GTTGCTACACCATACTAGCGCATGTACCTACAGTTTGAAGAGGCTAAAATG	51	29	C;T		C	C	C	C	C	T	T	-	T	T		C/T	C/T	C/T	C/T	C/T	C/T	C/T	C/T	-	-	-	-	C/T	C/T	C/T	C/T	C/T	C/T	C/T		T	T	C/T	C/T	C/T	C/T	C	C/T	C/T	C	C/T
17483	13	23062041	GTATCATAAAAAACTCTCACACCCATGGCTCTGCTCTGGTTTTCAGTCGAT	51	47	C;T		T	T	T	T	T	C	C	C	C	C		C/T	C/T	C/T	C/T	C/T	C/T	C/T	C/T	C/T	C/T	C/T	C/T	C/T	C/T	C/T	C/T	C/T	C/T	C/T		C	C	C/T	T	C/T	C/T	T	C/T	C/T	T	C/T
17560	13	24003326	GCAGTTACAGCATTAGTCATGGTTTGGGGCTTTGGATGGAAGAGGTAGTGG	51	51	C;G		G	G	G	G	G	C	C	-	C	C		C/G	C/G	C/G	C/G	C/G	C/G	C/G	C/G	-	-	-	-	C/G	C/G	C/G	C/G	C/G	C/G	C/G		C	C	C/G	G	C/G	C/G	G	C/G	C/G	G	C/G
17838	13	26890756	AACCTACCGTAATTTCCGGATTATAGAGCGCACCCGATTACAAGCCGCACC	51	30	A;G		A	A	A	A	A	G	G	G	G	G		A/G	A/G	A/G	A/G	A/G	A/G	A/G	A/G	A/G	A/G	A/G	A/G	A/G	A/G	A/G	A/G	A/G	A/G	A/G		G	G	A/G	A	A/G	A/G	A	A/G	A/G	A	A/G
21413	14	4982843	TATCTCAAAGGTAGAGGTTAAGAAGGCTTCTTAGTAGAGCAAGATTCACGC	51	18	C;T		C	C	C	C	C	T	T	-	T	T		C/T	C/T	C/T	C/T	C/T	C/T	C/T	C/T	-	-	-	-	C/T	C/T	C/T	C/T	C/T	C/T	C/T		C	C/T	C	T	C	C/T	C/T	C/T	T	T	C/T
21450	14	5422064	GTCTATACTCAGACAACAGGGAATATATGAAGGTGAACAACTCTGACTTAA	51	39	A;T		T	T	T	T	T	A	A	-	A	A		A/T	A/T	A/T	A/T	A/T	A/T	A/T	A/T	-	-	-	-	A/T	A/T	A/T	A/T	A/T	A/T	A/T		T	A/T	T	A	T	A/T	A/T	A/T	A	A	A/T
21555	14	6262304	AATCACAATTGACAGACAATATGCCACATCTCCCACACCTGATATTTACAA	51	49	C;T		T	T	T	T	T	C	C	-	C	C		C/T	C/T	C/T	C/T	C/T	C/T	C/T	C/T	-	-	-	-	C/T	C/T	C/T	C/T	C/T	C/T	C/T		T	C/T	T	C	T	C/T	C/T	C/T	C	C	C/T
21582	14	6510653	ATTAAAATTAAAGGGGGAGAGAACACACAAATAATGAAAATGGATTGTTTT	51	28	A;C		C	C	C	C	C	A	A	A	A	A		A/C	A/C	A/C	A/C	A/C	A/C	A/C	A/C	A/C	A/C	A/C	A/C	A/C	A/C	A/C	A/C	A/C	A/C	A/C		C	A/C	C	A	C	A/C		A/C		A	A/C
21792	14	8699670	GCCAATAAACCTGAAGAAACTGTACACTGTGATACATACTGCCTGCTCCTC	51	7	A;C		A	A	A	A	A	C	C	-	C	C		A/C	A/C	A/C	A/C	A/C	A/C	A/C	A/C	-	-	-	-	A/C	A/C	A/C	A/C	A/C	A/C	A/C		A	A/C	A	C	A	A/C	A/C	A/C	A/C	A/C	A/C
21916	14	9956880	GTGCTGAAGTGGCTGATGGCAAAGAAGTCATAAGTGCCTTTCACCAGCTTT	51	36	G;T		T	T	T	T	T	G	G	G	G	G		G/T	G/T	G/T	G/T	G/T	G/T	G/T	G/T	G/T	G/T	G/T	G/T	G/T	G/T	G/T	G/T	G/T	G/T	G/T		T	G/T	T	G	T	G/T	G/T	G/T	G/T	G/T	G/T
19287	14	10916442	GAGGTTTGTTGTAGTGTCCTCCAAAAATATAATTAAAATTCTCCTCCAAAA	51	44	A;C		A	A	A	A	A	C	C	C	C	C		A/C	A/C	A/C	A/C	A/C	A/C	A/C	A/C	A/C	A/C	A/C	A/C	A/C	A/C	A/C	A/C	A/C	A/C	A/C		A	A/C	A	C	A	A/C	A	A/C	A/C	A/C	A/C
19299	14	11093542	TCTTTTCAGGAGCACAAGCCTCTTTTCCACAAGCAAGCTGGAACTTCCGGT	51	17	A;C		C	C	C	C	C	A	A	A	A	A		A/C	A/C	A/C	A/C	A/C	A/C	A/C	A/C	A/C	A/C	A/C	A/C	A/C	A/C	A/C	A/C	A/C	A/C	A/C		C	A/C	C	A/C	C	A/C	A/C	A/C	A/C	A/C	A/C
19412	14	12352104	ATATTATCATGCTTACCAGAACCATTTTTGAATGAAAGAGATTTTGCATTT	51	48	A;G		A	A	A	A	A	G	G	G	G	G		A/G	A/G	A/G	A/G	A/G	A/G	A/G	A/G	A/G	A/G	A/G	A/G	A/G	A/G	A/G	A/G	A/G	A/G	A/G		A	A/G	A	A/G	A	A/G	A/G	A/G	A/G	A/G	A/G
19472	14	12678964	TTAAGCAGCTGTATTCCAACATTCAATTTTCTGATAAGCAGTATTTTAACC	51	23	G;T		G	G	G	G	G	T	T	T	T	T		G/T	G/T	G/T	G/T	G/T	G/T	G/T	G/T	G/T	G/T	G/T	G/T	G/T	G/T	G/T	G/T	G/T	G/T	G/T		G	G/T	G	G/T	G	G/T	G/T	G/T	G/T	G/T	G/T
19490	14	12956401	TTAGCAGCAACACACTCCTGAAATCTGACTCACAAAATGGGGGAGGGGCTG	51	1	G;T		T	T	T	T	T	G	G	G	G	G		G/T	G/T	G/T	G/T	G/T	G/T	G/T	G/T	G/T	G/T	G/T	G/T	G/T	G/T	G/T	G/T	G/T	G/T	G/T		T	G/T	T	G/T	T	G/T	G/T	G/T	G/T	G/T	G/T
19650	14	14800212	CAGCATTTGTTTCATTGAAAAGATACATGAACATGTGCAAATCCAAAGACT	51	14	A;T		A	A	A	A	A	T	T	T	T	T		A/T	A/T	A/T	A/T	A/T	A/T	A/T	A/T	A/T	A/T	A/T	A/T	A/T	A/T	A/T	A/T	A/T	A/T	A/T		A	A/T	A	A/T	A	A/T	A/T	A/T	A/T	A/T	A/T
19703	14	15287264	GAATGACCAAGTATGGTGCAGAAAGTCTTGATGAACTCTTCCAGTCTACAC	51	16	G;T		T	T	T	T	T	G	G	G	G	G		G/T	G/T	G/T	G/T	G/T	G/T	G/T	G/T	G/T	G/T	G/T	G/T	G/T	G/T	G/T	G/T	G/T	G/T	G/T		T	G/T	T	G/T	T	G/T	G/T	G/T	G/T	G/T	G/T
19828	14	16395114	TTGCAGCGTCAAACTGAATAATCAATAACATCCAACATCAGCTCGTCCTGC	51	6	C;G		C	C	C	C	C	G	G	G	G	G		C/G	C/G	C/G	C/G	C/G	C/G	C/G	C/G	C/G	C/G	C/G	C/G	C/G	C/G	C/G	C/G	C/G	C/G	C/G		C	C/G	C	C/G	C/G	C/G	C/G	C/G	C/G	C/G	C/G
19910	14	17529207	TTGGATTGCTGTGAGCTAACCTAGAGGATATATGTCTGTTAACTTGTAAAA	51	43	C;T		T	T	T	T	T	C	C	C	C	C		C/T	C/T	C/T	C/T	C/T	C/T	C/T	C/T	C/T	C/T	C/T	C/T	C/T	C/T	C/T	C/T	C/T	C/T	C/T		T	C/T	T	C/T	C/T	C/T	C/T	C/T	C/T	C/T	C/T
20005	14	18675894	TCTTTTGGTTTGTCAGGGTCAGTTCTCCACTGGTTTTCCTCTTACTTATCT	51	46	A;T		T	T	T	T	T	A	A	A	A	A		A/T	A/T	A/T	A/T	A/T	A/T	A/T	A/T	A/T	A/T	A/T	A/T	A/T	A/T	A/T	A/T	A/T	A/T	A/T		T	A/T	T	A/T	A/T	A/T	A/T	A/T	A/T	A/T	A/T
20051	14	19138114	TAATGAGTTTGTGCTCTGCTGGTCAGTCAAGGAATTGCATCAAACATCAAC	51	36	A;T		T	T	T	T	T	A	A	A	A	A		A/T	A/T	A/T	A/T	A/T	A/T	A/T	A/T	A/T	A/T	A/T	A/T	A/T	A/T	A/T	A/T	A/T	A/T	A/T		T	A/T	T	A/T	A/T	A/T	A/T	A/T	A/T	A/T	A/T
20097	14	19595170	CCCGACAGAACGCCACTTTTGTGCAAATGTATCCCAATCCTGAAAAGAAAA	51	42	A;G		G	G	G	G	G	A	A	A	A	A		A/G	A/G	A/G	A/G	A/G	A/G	A/G	A/G	A/G	A/G	A/G	A/G	A/G	A/G	A/G	A/G	A/G	A/G	A/G		G	A/G	G	A/G	A/G	A/G	A/G	A/G	A/G	A/G	A/G
20335	14	21890773	CCTGGACGACGCGCCTCCACCAGACTCTCCTCCAGTCATGGAAACATGCAC	51	19	A;G		A	A	A	A	A	G	G	G	G	G		A/G	A/G	A/G	A/G	A/G	A/G	A/G	A/G	A/G	A/G	A/G	A/G	A/G	A/G	A/G	A/G	A/G	A/G	A/G		A	A/G	A	A/G	A/G	G	A/G	A/G	A/G	G	A/G
20515	14	23497678	GTTTGTGACCATTGACCACTCTGCAGAGCGAGGAGCTGCTGGAGGCCATAA	51	20	G;T		T	T	T	T	T	G	G	G	G	G		G/T	G/T	G/T	G/T	G/T	G/T	G/T	G/T	G/T	G/T	G/T	G/T	G/T	G/T	G/T	G/T	G/T	G/T	G/T		G/T	G/T	T	G/T	G/T	G	G/T	G/T	G/T	G	G/T
20531	14	23630138	GAAGAACCAGAGCTCAGTGTGATGGTGGAGGAGACTCTGGGTGAAAGCTGA	51	19	A;G		G	G	G	G	G	A	A	A	A	A		A/G	A/G	A/G	A/G	A/G	A/G	A/G	A/G	A/G	A/G	A/G	A/G	A/G	A/G	A/G	A/G	A/G	A/G	A/G		A/G	A/G	G	A/G	A/G	A	A/G	A/G	A/G	A	A/G
20714	14	25525667	GGATGTTTGTAAAGTCTATCCTGACAGCTTGACTTGCGCTCTCTCCTTCAG	51	15	C;T		T	T	T	T	T	C	C	C	C	C		C/T	C/T	C/T	C/T	C/T	C/T	C/T	C/T	C/T	C/T	C/T	C/T	C/T	C/T	C/T	C/T	C/T	C/T	C/T		C/T	C/T	T	C/T	C/T	C	C/T	C/T	C/T	C	T
20867	14	27191854	TGGAGGTCATTGATGATGGAGACATGGAGGATTGGGTCAAAGTAAATCTCC	51	50	C;T		C	C	C	C	C	T	T	T	T	T		C/T	C/T	C/T	C/T	C/T	C/T	C/T	C/T	C/T	C/T	C/T	C/T	C/T	C/T	C/T	C/T	C/T	C/T	C/T		C/T	C/T	C	C	C/T	T	C/T	C/T	C	C	C
20984	14	28268831	GCAGAGAAACGGAGCCTAACTGATCTCTTATTTCCCTTTTTGTAGTTCATG	51	42	C;G		G	G	G	G	G	C	C	-	C	C		C/G	C/G	C/G	C/G	C/G	C/G	C/G	C/G	-	-	-	-	C/G	C/G	C/G	C/G	C/G	C/G	C/G		C/G	C/G	G	C/G	C	C	C/G	C/G	C/G	C/G	G
24013	15	4857299	CATTAGTTGACGACGGCAGTGGTTCTTTCTGACATGTTTTTGGAAAACAGC	51	44	A;G		A	A	A	A	A	G	G	-	G	G		A/G	A/G	A/G	A/G	A/G	A/G	A/G	A/G	-	-	-	-	A/G	A/G	A/G	A/G	A/G	A/G	A/G		A/G	A	G	A/G	A/G	G	A/G	G	G	A/G	G
24363	15	8235052	ATAGGCACACGACTGCACACAGTCATGCTTGCAGAGTACATGCACTGGAAT	51	31	A;G		G	G	G	G	G	A	A	-	A	A		A/G	A/G	A/G	A/G	A/G	A/G	A/G	A/G	-	-	-	-	A/G	A/G	A/G	A/G	A/G	A/G	A/G		A/G	G	A	A/G	A/G	A	A/G	A	A	G	A
24470	15	9455389	ATCTCTGCAAAGCAACATTTCTAATAGTAAATATTGTTTATTATGCATGGT	51	36	C;G		G	G	G	G	G	C	C	-	C	C		C/G	C/G	C/G	C/G	C/G	C/G	C/G	C/G	-	-	-	-	C/G	C/G	C/G	C/G	C/G	C/G	C/G		C/G	G	C	C/G	C/G	C	C/G	C/G	C	G	C
22228	15	13031239	GTGAATGAATTGTGAGATTGAAATCAGTGTTGTGAGGCAAAAAGGAAGTAA	51	36	G;T		T	T	T	T	T	G	G	G	G	G		G/T	G/T	G/T	G/T	G/T	G/T	G/T	G/T	G/T	G/T	G/T	G/T	G/T	G/T	G/T	G/T	G/T	G/T	G/T		G/T	T	G	G/T	G/T	G	G/T	G/T	G/T	T	G
22565	15	16135795	CCCTTTCCTCATGCACTTGTAAATCAAAGTGAAACAAAACTCCGCTGATAA	51	4	C;T		C	C	C	C	C	T	T	T	T	T		C/T	C/T	C/T	C/T	C/T	C/T	C/T	C/T	C/T	C/T	C/T	C/T	C/T	C/T	C/T	C/T	C/T	C/T	C/T		C/T	C	T	C/T	C/T	T	C/T	C/T	C/T	C	T
22931	15	20392246	TCTTCAAAACGTTCTGCCTCTTCTCTTTTAAAGCTGAGTTGAGTGGAATTA	51	11	G;T		T	T	T	T	T	G	G	-	G	G		G/T	G/T	G/T	G/T	G/T	G/T	G/T	G/T	-	-	-	-	G/T	G/T	G/T	G/T	G/T	G/T	G/T		G/T	T	G/T	T	G/T	G	T	T	T	T	G
22932	15	20399378	GCATGTTCTCCACCAATACCGTTCCTGTAAAGACAGAGATTGCTTCAGTGT	51	50	A;G		G	G	G	G	G	A	A	-	A	A		A/G	A/G	A/G	A/G	A/G	A/G	A/G	A/G	-	-	-	-	A/G	A/G	A/G	A/G	A/G	A/G	A/G		A/G	G	A/G	G	A/G	A	G	G	G	G	A
22993	15	21116152	GTTAAGGACCAGAGAAAAACATCCTTATTTGATAAAGTCAACAGTACAAAT	51	44	G;T		T	T	T	T	T	G	G	-	G	G		G/T	G/T	G/T	G/T	G/T	G/T	G/T	G/T	-	-	-	-	G/T	G/T	G/T	G/T	G/T	G/T	G/T		T	T	G/T	T	T	G	T	G/T		T	G
23253	15	24070516	TATCATGATTACGCAAAACAATTATTAAAATGGGCTACAGTGTTAACACAC	51	21	A;T		T	T	T	T	T	A	A	A	A	A		A/T	A/T	A/T	A/T	A/T	A/T	A/T	A/T	A/T	A/T	A/T	A/T	A/T	A/T	A/T	A/T	A/T	A/T	A/T		A/T	T	A/T	T	A/T	A	A/T	A/T	A	A/T	A
23358	15	25203352	CACAAGTCCTGCAGAGACCTGCAACAAACATCAACACACAAACCAAATAAA	51	24	A;C		C	C	C	C	C	A	A	A	A	A		A/C	A/C	A/C	A/C	A/C	A/C	A/C	A/C	A/C	A/C	A/C	A/C	A/C	A/C	A/C	A/C	A/C	A/C	A/C		A/C	A/C	A/C	C	A/C	A	A/C	A/C	A/C	A/C	A/C
23394	15	25568585	AATTTACAGATTAAAACTTGTTCTGTTACATCTGTGCAGCCTGAATTGATC	51	38	A;G		G	G	G	G	G	A	A	-	A	A		A/G	A/G	A/G	A/G	A/G	A/G	A/G	A/G	-	-	-	-	A/G	A/G	A/G	A/G	A/G	A/G	A/G		A/G	A/G	A/G	G	A/G	A	A/G	A/G	A/G	A/G	A/G
23552	15	27625783	GATCTGTTTATTACAAAACAACAACAAAAAACAACAAATTCAGGAAAATGA	51	13	A;T		A	A	A	A	A	T	T	-	T	T		A/T	A/T	A/T	A/T	A/T	A/T	A/T	A/T	-	-	-	-	A/T	A/T	A/T	A/T	A/T	A/T	A/T		A/T	A/T	A/T	A/T	A/T	T	A	A/T	A/T	A/T	A/T
23644	15	28568952	GTGCACATGCGTCGCCGTGTCTTCAGCAAACATGTCCTAATCTGGTCTAAA	51	8	C;T		T	T	T	T	T	C	C	C	C	C		C/T	C/T	C/T	C/T	C/T	C/T	C/T	C/T	C/T	C/T	C/T	C/T	C/T	C/T	C/T	C/T	C/T	C/T	C/T		C/T	C/T	C/T	C/T	C/T	C	T	C/T	C/T	C/T	T
23729	15	29587062	TTTTGTTGTTCAAAGGGTTTTTGCTGTATATCCATAAATGAGATGTTTAAG	51	41	A;G		A	A	A	A	A	G	G	G	G	G		A/G	A/G	A/G	A/G	A/G	A/G	A/G	A/G	A/G	A/G	A/G	A/G	A/G	A/G	A/G	A/G	A/G	A/G	A/G		A/G	A/G	A	A/G	A/G	G	A	A/G	A/G	A/G	A
26987	16	7244177	GCTGAAGGTCAGGTCATCAACCCCCCCATGACAGGTGCATTATCTGGTCAC	51	41	C;T		C	C	C	C	C	T	T	T	T	T		C/T	C/T	C/T	C/T	C/T	C/T	C/T	C/T	C/T	C/T	C/T	C/T	C/T	C/T	C/T	C/T	C/T	C/T	C/T		C	C	C/T	C/T	T	C	T	C/T	C/T	T	C
27164	16	9261442	TACCTGTGACTTTTCTTTAACAGCGTCGGCAAAGGGGCAACATAAACTCGT	51	39	A;G		G	G	G	G	G	A	A	A	A	A		A/G	A/G	A/G	A/G	A/G	A/G	A/G	A/G	A/G	A/G	A/G	A/G	A/G	A/G	A/G	A/G	A/G	A/G	A/G		G	G	A/G	A/G	A	G	A	A/G	A/G	A	G
27222	16	9855380	CTCCTATTGCAGAAGCTCAGTGTTGAAGCTCCCGGTAACACTTTATGCAAA	51	7	G;T		G	G	G	G	G	T	T	T	T	T		G/T	G/T	G/T	G/T	G/T	G/T	G/T	G/T	G/T	G/T	G/T	G/T	G/T	G/T	G/T	G/T	G/T	G/T	G/T		G	G	G/T	G/T	T	G	T	G/T	G/T	T	G
24613	16	11019072	ATGAACAAAGTGGGATTAAAACCAATGGATCCGAAACAAGAACTCTGGCAT	51	1	A;T		T	T	T	T	T	A	A	A	A	A		A/T	A/T	A/T	A/T	A/T	A/T	A/T	A/T	A/T	A/T	A/T	A/T	A/T	A/T	A/T	A/T	A/T	A/T	A/T		T	T	A/T	A/T	A	T	A	A/T	A/T	A	T
24648	16	11387208	GCCGTGAGGTCAGTGCCAGAGAATGAGGCGACTGCCAGCACAGACAGTGAA	51	31	A;G		A	A	A	A	A	G	G	G	G	G		A/G	A/G	A/G	A/G	A/G	A/G	A/G	A/G	A/G	A/G	A/G	A/G	A/G	A/G	A/G	A/G	A/G	A/G	A/G		A	A	A/G	A/G	G	A	G	A/G	A/G	G	A
24674	16	11620362	GCAGGAAAATCCTATTGCAGAATAATACAAAATTCCTTTTTTAACACTTCT	51	11	C;G		C	C	C	C	C	G	G	G	G	G		C/G	C/G	C/G	C/G	C/G	C/G	C/G	C/G	C/G	C/G	C/G	C/G	C/G	C/G	C/G	C/G	C/G	C/G	C/G		C	C	C/G	C/G	G	C	G	C/G	C/G	G	C
25062	16	16293172	CGGCATGTAGAAATCTTAGTGAGGATGACTCAAACCTGTTTGGAAATCTTC	51	6	G;T		G	G	G	G	G	T	T	T	T	T		G/T	G/T	G/T	G/T	G/T	G/T	G/T	G/T	G/T	G/T	G/T	G/T	G/T	G/T	G/T	G/T	G/T	G/T	G/T		G	G	G/T	G/T	T	G	T	T	G/T	G/T	G
25113	16	16931045	TACTTGCTGTAAAAACATAAATCAATAACTTAGAAACCCAAAGGCATGATG	51	18	A;T		T	T	T	T	T	A	A	-	A	A		A/T	A/T	A/T	A/T	A/T	A/T	A/T	A/T	-	-	-	-	A/T	A/T	A/T	A/T	A/T	A/T	A/T		T	T	A/T	A/T	A	T	A	A	A/T	T	T
25115	16	16974692	CACGCTGGCAGCTGCATCCATGTAAAATGAAGTCTCTCAAATGAACTTGGT	51	46	C;G		C	C	C	C	C	G	G	G	G	G		C/G	C/G	C/G	C/G	C/G	C/G	C/G	C/G	C/G	C/G	C/G	C/G	C/G	C/G	C/G	C/G	C/G	C/G	C/G		C	C	C/G	C/G	G	C	G	G	C/G	C/G	C
25126	16	17088067	GAAGGAATGCTCAAGAGCAGTTTGTACAACAATGAGGCTTGTGAGCTTCAG	51	17	A;G		G	G	G	G	G	A	A	A	A	A		A/G	A/G	A/G	A/G	A/G	A/G	A/G	A/G	A/G	A/G	A/G	A/G	A/G	A/G	A/G	A/G	A/G	A/G	A/G		G	G	A/G	A/G	A	G	A	A	A/G	A/G	G
25242	16	18458291	CATCCAGACCCCAAAGCTTTGTCCTCTCTGAATAGGCACCCAAGTGTAAAT	51	18	C;T		T	T	T	T	T	C	C	C	C	C		C/T	C/T	C/T	C/T	C/T	C/T	C/T	C/T	C/T	C/T	C/T	C/T	C/T	C/T	C/T	C/T	C/T	C/T	C/T		C/T	T	C/T	C/T	C	T	C	C	C/T	C/T	T
25292	16	18930677	AGATGGAAGTGTTTTCCGATGTGCACATGCAACATAAACATTTCCCATGCT	51	35	A;T		A	A	A	A	A	T	T	T	T	T		A/T	A/T	A/T	A/T	A/T	A/T	A/T	A/T	A/T	A/T	A/T	A/T	A/T	A/T	A/T	A/T	A/T	A/T	A/T		A/T	A	A/T	A/T	T	A	T	T	A/T	A/T	A
25422	16	20448466	GAGATTTGACAGGAAGGTTAAAGGGGATCAGTGGGATTGTGGAAAATGAGA	51	13	A;G		A	A	A	A	A	G	G	G	G	G		A/G	A/G	A/G	A/G	A/G	A/G	A/G	A/G	A/G	A/G	A/G	A/G	A/G	A/G	A/G	A/G	A/G	A/G	A/G		G	A	A/G	G	G	A		G		G	A
25533	16	21701866	TACCTTGTAGTTTCTCCAACAAATTCTATCATAAGTATTTTGGAGAGTGTC	51	51	C;G		C	C	C	C	C	G	G	G	G	G		C/G	C/G	C/G	C/G	C/G	C/G	C/G	C/G	C/G	C/G	C/G	C/G	C/G	C/G	C/G	C/G	C/G	C/G	C/G		C/G	C	C/G	C/G	G	C	G	G	C	C/G	C
25602	16	22484561	TTTCAGTCGTTGGCCAGGAACTACGCGGTTGGGGCAAAGCAACATGAGAAA	51	1	C;T		C	C	C	C	C	T	T	T	T	T		C/T	C/T	C/T	C/T	C/T	C/T	C/T	C/T	C/T	C/T	C/T	C/T	C/T	C/T	C/T	C/T	C/T	C/T	C/T		C/T	C	C/T	C/T	T	C	T	T	C/T	C/T	C
25609	16	22558962	GCAAAACATGAAATATTAGTGCTGCTAGCAAATCTATCTGCTCATCAAAAA	51	36	A;C		C	C	C	C	C	A	A	-	A	A		A/C	A/C	A/C	A/C	A/C	A/C	A/C	A/C	-	-	-	-	A/C	A/C	A/C	A/C	A/C	A/C	A/C		A/C	C	A/C	A/C	A	C	A	A	A	A/C	C
25800	16	24828277	CATTTATTTTTTGGCCTTATTGATTGGCACCTCCTTTCCACAGCTTCCTCC	51	40	A;T		A	A	A	A	A	T	T	-	T	T		A/T	A/T	A/T	A/T	A/T	A/T	A/T	A/T	-	-	-	-	A/T	A/T	A/T	A/T	A/T	A/T	A/T		A/T	A	A/T	A/T	T	A	T	A/T	A/T	A/T	A
26158	16	28502186	TTGACTCTTTTTGTTGTTTTGTTTTGTCAGTCTGCTCTCCGAAGCATCTCC	51	41	A;G		A	A	A	A	A	G	G	-	G	G		A/G	A/G	A/G	A/G	A/G	A/G	A/G	A/G	-	-	-	-	A/G	A/G	A/G	A/G	A/G	A/G	A/G		A/G	A	A/G	G	G	A	G	A/G	A/G	A/G	A
26297	16	29841095	TTGGAAAAAACGTCTGACATCTCAGTCCAGAAAAAGTGCTAGACACAGCAA	51	45	A;G		G	G	G	G	G	A	A	-	A	A		A/G	A/G	A/G	A/G	A/G	A/G	A/G	A/G	-	-	-	-	A/G	A/G	A/G	A/G	A/G	A/G	A/G		A/G	G	A	A	A	G	A	A	A/G	A/G	A
28974	17	2891894	CACTGAATTAGAGAAAAAGCCTCACTCTGCTGACAGAAGCCACACATTTGC	51	44	A;G		A	A	A	A	A	G	G	G	G	G		A/G	A/G	A/G	A/G	A/G	A/G	A/G	A/G	A/G	A/G	A/G	A/G	A/G	A/G	A/G	A/G	A/G	A/G	A/G		A/G	A/G	A/G	G	A	A/G	A/G	A/G	A/G	A/G	G
29422	17	4670049	CCCTGCTGCAGGTTACCTGATCAGGTGTAAATCAGAACAAGGAGCCACCTG	51	29	A;G		G	G	G	G	G	A	A	A	A	A		A/G	A/G	A/G	A/G	A/G	A/G	A/G	A/G	A/G	A/G	A/G	A/G	A/G	A/G	A/G	A/G	A/G	A/G	A/G		A	A/G	A/G	A	G	G	A/G	A/G	A/G	A/G	A
29494	17	5434301	CTGATGTTTCGACTCAGCTTGTTGTACCTGAGAGACACAGAGTTCTGAGGA	51	50	A;G		A	A	A	A	A	G	G	G	G	G		A/G	A/G	A/G	A/G	A/G	A/G	A/G	A/G	A/G	A/G	A/G	A/G	A/G	A/G	A/G	A/G	A/G	A/G	A/G		G	A/G	A/G	A/G	A	A	A/G	A/G	A/G	A/G	G
29818	17	9036976	TCAGTTTGAAACACAAACAAACTTCAGAGGAGCAAACGGAGGTTGTTTTTC	51	26	A;C		A	A	A	A	A	C	C	-	C	C		A/C	A/C	A/C	A/C	A/C	A/C	A/C	A/C	-	-	-	-	A/C	A/C	A/C	A/C	A/C	A/C	A/C		C	A/C	A/C	A/C	A	A	A	A/C	A	A	C
27570	17	12460780	GAAATTATTGAAACAGGAAGCCATGTCGGACCCGAGGACCCTCACCCAAAA	51	27	C;T		T	T	T	T	T	C	C	C	C	C		C/T	C/T	C/T	C/T	C/T	C/T	C/T	C/T	C/T	C/T	C/T	C/T	C/T	C/T	C/T	C/T	C/T	C/T	C/T		C	C/T	C/T	C/T	T	T		C		T	C
27970	17	16909254	GTGGCAAAGAGATACAGAAAGCAGATTTTTACTAAAAACAAATATTAAAAA	51	48	A;G		A	A	A	A	A	G	G	-	G	G		A/G	A/G	A/G	A/G	A/G	A/G	A/G	A/G	-	-	-	-	A/G	A/G	A/G	A/G	A/G	A/G	A/G		G	A/G	A/G	A/G	A	A	A	A	A	A	A/G
28124	17	18964335	CATCTCCACACGATCAAATCGGCCTTGCAGATCAAAGCCGGAAAGGGAATG	51	48	A;G		G	G	G	G	G	A	A	-	A	A		A/G	A/G	A/G	A/G	A/G	A/G	A/G	A/G	-	-	-	-	A/G	A/G	A/G	A/G	A/G	A/G	A/G		A	A/G	A/G	A/G	G	G	G	G	G	G	A/G
28320	17	21292374	CGGCTGAACATTTCATGGGAAAAATCAAATATTAATTGAAACAGTGGAGAT	51	34	A;C		C	C	C	C	C	A	A	-	A	A		A/C	A/C	A/C	A/C	A/C	A/C	A/C	A/C	-	-	-	-	A/C	A/C	A/C	A/C	A/C	A/C	A/C		A	A/C	A/C	A/C	C	C	A/C	C	A/C	C	A/C
28362	17	21821221	GTGGGAGACATTGTAGCAGTATGGAAAATCTGATTAATTAGAAGATTCAAA	51	46	A;T		T	T	T	T	T	A	A	A	A	A		A/T	A/T	A/T	A/T	A/T	A/T	A/T	A/T	A/T	A/T	A/T	A/T	A/T	A/T	A/T	A/T	A/T	A/T	A/T		A	A/T	A/T	A/T	T	T	A/T	T	A/T	T	A/T
28446	17	23111638	TTGTGTTCCTTTGTGTGTGTGCATGTGTGTTACAATGACAGACACGCCTTA	51	20	C;T		T	T	T	T	T	C	C	-	C	C		C/T	C/T	C/T	C/T	C/T	C/T	C/T	C/T	-	-	-	-	C/T	C/T	C/T	C/T	C/T	C/T	C/T		C	C/T	C/T	C/T	T	T	C/T	T	C/T	T	C/T
28555	17	24530708	AAATAAGACTCAGATTTGACATATTGCAGCACCGTCCTGATCCTTNNNNNN	51	14	A;G		G	G	G	G	G	A	A	A	A	A		A/G	A/G	A/G	A/G	A/G	A/G	A/G	A/G	A/G	A/G	A/G	A/G	A/G	A/G	A/G	A/G	A/G	A/G	A/G		A	A/G	A/G	A/G	G			G		G	A
28650	17	25546639	AAAAACTAGATACCAATTCTAAACTGAAACACAGACAAAGAGTGTTTTCTT	51	44	G;T		T	T	T	T	T	G	G	G	G	G		G/T	G/T	G/T	G/T	G/T	G/T	G/T	G/T	G/T	G/T	G/T	G/T	G/T	G/T	G/T	G/T	G/T	G/T	G/T		G	G/T	G/T	G/T	T	T	G/T	T	G/T	G/T	G/T
28862	17	27804875	CTCATTGGTACGGGATTCTGCCAGTGACCCGATGTCCTCTGTGGGTAGGAA	51	33	C;T		T	T	T	T	T	C	C	-	C	C		C/T	C/T	C/T	C/T	C/T	C/T	C/T	C/T	-	-	-	-	C/T	C/T	C/T	C/T	C/T	C/T	C/T		C	C/T	C/T	C/T	T	T	C/T	T	C	C/T	C/T
28874	17	27915770	TAGTTTAAAGGCCGTGTAACACAGCCACTACGAACATTTTGCACATTTTCT	51	32	A;G		G	G	G	G	G	A	A	-	A	A		A/G	A/G	A/G	A/G	A/G	A/G	A/G	A/G	-	-	-	-	A/G	A/G	A/G	A/G	A/G	A/G	A/G		A	A/G	A/G	A/G	G	G	A/G	G	A	A/G	A/G
28945	17	28615623	GAACTTGGGCAAGAACGCCTTAAATCAGGGTAAAGCAGTCTCAGGAATGTA	51	35	A;G		G	G	G	G	G	A	A	-	A	A		A/G	A/G	A/G	A/G	A/G	A/G	A/G	A/G	-	-	-	-	A/G	A/G	A/G	A/G	A/G	A/G	A/G		A	A/G	A/G	A/G	G	G	A/G	G	A	A/G	A/G
29247	17	31743223	TAACTTTCCAGTTTGTACCATGGAGTAGGAAAGGAGCTCTTTTATGCAGGT	51	8	C;T		C	C	C	C	C	T	T	-	T	T		C/T	C/T	C/T	C/T	C/T	C/T	C/T	C/T	-	-	-	-	C/T	C/T	C/T	C/T	C/T	C/T	C/T		T	C/T	T	C/T	C	C	C/T	C/T	T	T	C/T
32626	18	9600690	AAATATGAGCAGAGCTCACAAATCAGGTTTTACCAGCTAGCTAAAATATGT	51	9	A;G		A	A	A	A	A	G	G	G	G	G		A/G	A/G	A/G	A/G	A/G	A/G	A/G	A/G	A/G	A/G	A/G	A/G	A/G	A/G	A/G	A/G	A/G	A/G	A/G		A	G	G	A/G	A	A/G	A/G	A/G	A/G	G	A
32650	18	9802897	GAAGCTATAAACACACCGGGAACAGGACAACCACCAGTTAATGAAGTGCAT	51	24	A;G		G	G	G	G	G	A	A	A	A	A		A/G	A/G	A/G	A/G	A/G	A/G	A/G	A/G	A/G	A/G	A/G	A/G	A/G	A/G	A/G	A/G	A/G	A/G	A/G		G	A	A	A/G	G	A/G	A/G	A/G	A/G	A	G
30348	18	15090261	AGGCTGTTTCCTCACTGTCTTCGAAATCATTTGTACCACCAGGTGAGATAT	51	20	C;T		T	T	T	T	T	C	C	C	C	C		C/T	C/T	C/T	C/T	C/T	C/T	C/T	C/T	C/T	C/T	C/T	C/T	C/T	C/T	C/T	C/T	C/T	C/T	C/T		T	C	C/T	C/T	T	C/T	C/T	C/T	C/T	C	T
30376	18	15292227	TCAATGTTCAGTGCTACAAATAACCTTTCTTGCTGCTATCAAATGCCCTGG	51	45	C;G		G	G	G	G	G	C	C	C	C	C		C/G	C/G	C/G	C/G	C/G	C/G	C/G	C/G	C/G	C/G	C/G	C/G	C/G	C/G	C/G	C/G	C/G	C/G	C/G		G	C	C/G	C/G	G	C/G	C/G	C/G	C	C	G
30406	18	15701655	TTACCACCTCATTGTTATGACCCAACACATTCTGCCATGGTGTTAAACAAG	51	18	C;T		C	C	C	C	C	T	T	T	T	T		C/T	C/T	C/T	C/T	C/T	C/T	C/T	C/T	C/T	C/T	C/T	C/T	C/T	C/T	C/T	C/T	C/T	C/T	C/T		C	T	C/T	C/T	C	C/T	C/T	C/T	C/T	T	C
30556	18	17544200	CTGCCTTACTGGGGACAAAAGTAGCAAAAGAGGTGATCTCCATTAGGCGGC	51	21	C;G		G	G	G	G	G	C	C	C	C	C		C/G	C/G	C/G	C/G	C/G	C/G	C/G	C/G	C/G	C/G	C/G	C/G	C/G	C/G	C/G	C/G	C/G	C/G	C/G		G	C	C/G	C/G	G	C/G	C/G	C/G	C/G	C	G
30575	18	17786072	TAACTCTCTGCAGTGAGGAGGCATCCCAGGTGAAACACGGAGGCTACAGGA	51	45	C;T		C	C	C	C	C	T	T	-	T	T		C/T	C/T	C/T	C/T	C/T	C/T	C/T	C/T	-	-	-	-	C/T	C/T	C/T	C/T	C/T	C/T	C/T		C	C/T	C/T	C/T	T	T	C/T	T	C	C/T	C/T
30633	18	18765127	ATAACCCCCTGTTGTTACAGTAAATTATGTCGAACACAAGAGGCTTTCAGC	51	16	A;T		A	A	A	A	A	T	T	-	T	T		A/T	A/T	A/T	A/T	A/T	A/T	A/T	A/T	-	-	-	-	A/G	A/G	A/G	A/G	A/G	A/G	A/G		A	A/G	A/G	A/G	G	G	A/G	G	A	A/G	A/G
30985	18	21365158	CTGGGGGCATTTCTGTCAAAGCCGGGATCTGAACGCAACCTGTAATGAGTA	51	44	A;G		A	A	A	A	A	G	G	G	G	G		A/G	A/G	A/G	A/G	A/G	A/G	A/G	A/G	A/G	A/G	A/G	A/G	A/G	A/G	A/G	A/G	A/G	A/G	A/G		A	G	A/G	A/G	A	A/G	A/G	A/G	A/G	G	A
31163	18	23236096	CTATGCTGCAGCTTTATTGTTCACGCACTGTGAAGCACCAAAATTAGATTT	51	25	A;G		G	G	G	G	G	A	A	A	A	A		A/G	A/G	A/G	A/G	A/G	A/G	A/G	A/G	A/G	A/G	A/G	A/G	A/G	A/G	A/G	A/G	A/G	A/G	A/G		A/G	A	A/G	A/G	A/G	A/G	A/G	A	A/G	A	G
31459	18	26093233	ATTTTGGTGACAGAGAGCTGCATGTATTTTATTGTCTTGCACAGTTTAGGA	51	13	G;T		T	T	T	T	T	G	G	G	G	G		G/T	G/T	G/T	G/T	G/T	G/T	G/T	G/T	G/T	G/T	G/T	G/T	G/T	G/T	G/T	G/T	G/T	G/T	G/T		G/T	G	G/T	G	G/T	G/T	G/T	G	G/T	G	T
31502	18	26526260	GGTATTGCTCACCATTTTTGTTGCACCGCCAATGTTTGGTTGGGGTTGTGA	51	6	C;T		T	T	T	T	T	C	C	C	C	C		C/T	C/T	C/T	C/T	C/T	C/T	C/T	C/T	C/T	C/T	C/T	C/T	C/T	C/T	C/T	C/T	C/T	C/T	C/T		C/T	C	C/T	C	C/T	C/T	C/T	C	C/T	C	T
31735	18	28487724	GATGTTGCTCGCCGTTTTTGTTGCACCGCCAATGTTAGGTTGGGGGTGTGA	51	27	C;T		T	T	T	T	T	C	C	C	C	C		C/T	C/T	C/T	C/T	C/T	C/T	C/T	C/T	C/T	C/T	C/T	C/T	C/T	C/T	C/T	C/T	C/T	C/T	C/T		C/T	C	C/T	C	C	C/T	C/T	C/T	C/T	C	C/T
34176	19	2566686	ACAGGAAACCTTTGACCTCTGTTATTGACAACCAGGGTGACATTACAGACC	51	20	G;T		G	G	G	G	G	T	T	T	T	T		G/T	G/T	G/T	G/T	G/T	G/T	G/T	G/T	G/T	G/T	G/T	G/T	G/T	G/T	G/T	G/T	G/T	G/T	G/T		T	G/T	T	G	G/T	G	G	G/T	G	G	G/T
34220	19	3172084	TCTCCAGAAACCCACAGAACCAGCAGGGTTACGGCTGCCTACGCAGAAAAA	51	42	C;T		T	T	T	T	T	C	C	-	C	C		C/T	C/T	C/T	C/T	C/T	C/T	C/T	C/T	-	-	-	-	C/T	C/T	C/T	C/T	C/T	C/T	C/T		C	C/T	C	T	C/T	T	T	C/T	T	C/T	C/T
34390	19	5156928	CTTTTTTATTAGGAACATCAGAAAAGGGATGTCTTTCCCCCTCATCACATT	51	21	A;G		G	G	G	G	G	A	A	-	A	A		A/G	A/G	A/G	A/G	A/G	A/G	A/G	A/G	-	-	-	-	A/G	A/G	A/G	A/G	A/G	A/G	A/G		A	A/G	A	G	A/G	G	G	G	G	A/G	A/G
32790	19	11627518	TAAACTTTATGAGCTGCTTCAGGACACAAACTCACTCTATTGACACGGTTT	51	32	C;T		C	C	C	C	C	T	T	-	T	T		C/T	C/T	C/T	C/T	C/T	C/T	C/T	C/T	-	-	-	-	C/T	C/T	C/T	C/T	C/T	C/T	C/T		T	C/T	T	C	C	C	C/T	C	C	C/T	C/T
32920	19	13054885	ATCCTGAACAAACTGAAAGACACAAGTTGATTTTAAACGCATACCTTAACA	51	19	A;G		G	G	G	G	G	A	A	-	A	A		A/G	A/G	A/G	A/G	A/G	A/G	A/G	A/G	-	-	-	-	A/G	A/G	A/G	A/G	A/G	A/G	A/G		A	A/G	A	G	G	G	A/G	G	G	A/G	A/G
33137	19	15263567	TGTGAATTTTTAAATGCTGTTTTCCTCTTCTCTATTTAGAGCAAATAGGTT	51	27	C;G		G	G	G	G	G	C	C	-	C	C		C/G	C/G	C/G	C/G	C/G	C/G	C/G	C/G	-	-	-	-	C/G	C/G	C/G	C/G	C/G	C/G	C/G		C	C/G	C	G	G	G	C/G	G	C/G	C/G	C/G
33418	19	18258532	TCATCTGCAGGAAAGTGGATTCAAACTTTGCATGAAGTTCTACTTTACGGG	51	48	C;T		T	T	T	T	T	C	C	-	C	C		C/T	C/T	C/T	C/T	C/T	C/T	C/T	C/T	-	-	-	-	C/T	C/T	C/T	C/T	C/T	C/T	C/T		C	C/T	C	T	T	T	C/T	T	C/T	C/T	C/T
33450	19	18647084	GCTGCCCTCTTTCTGCCACTGAGAAGACAGACAGCAGCGCGTTACATCGTG	51	44	A;C		A	A	A	A	A	C	C	-	C	C		A/C	A/C	A/C	A/C	A/C	A/C	A/C	A/C	-	-	-	-	A/C	A/C	A/C	A/C	A/C	A/C	A/C		C	A/C	C	A	A	A	A/C	A	A/C	A/C	A/C
33471	19	18824373	TTCTAATTCCCCTGCTTAAGCACGGAGGAAAGGATTTCATTTTTCAAAAAT	51	6	A;T		A	A	A	A	A	T	T	-	T	T		A/T	A/T	A/T	A/T	A/T	A/T	A/T	A/T	-	-	-	-	A/T	A/T	A/T	A/T	A/T	A/T	A/T		T	A/T	T	A	A	A	A/T	A	A/T	A/T	A/T
33502	19	19147882	GAGCAAATGGTTGCTGTCTTTGTGGAAATGATGTTAAAGAATCCAGCTGAA	51	6	A;C		A	A	A	A	A	C	C	-	C	C		A/C	A/C	A/C	A/C	A/C	A/C	A/C	A/C	-	-	-	-	A/C	A/C	A/C	A/C	A/C	A/C	A/C		C	A/C	C	A	A	A	A/C	A	A/C	A/C	A/C
33571	19	19902731	GCTTGGAGTTAAAGTCAACAACATAATTATTTAAGCTTAGCTTGGAGGTTG	51	32	C;T		C	C	C	C	C	T	T	T	T	T		C/T	C/T	C/T	C/T	C/T	C/T	C/T	C/T	C/T	C/T	C/T	C/T	C/T	C/T	C/T	C/T	C/T	C/T	C/T		T	C/T	T	C	C	C	C/T	C	C/T	C/T	C/T
33584	19	20003957	AAACACGGTCAGAATGAATGAACAGATGAGCTGTGGACAAATGTAAAGCAA	51	20	A;G		G	G	G	G	G	A	A	-	A	A		A/G	A/G	A/G	A/G	A/G	A/G	A/G	A/G	-	-	-	-	A/G	A/G	A/G	A/G	A/G	A/G	A/G		A	A/G	A	G	G	G	A/G	G	A/G	A/G	A/G
33782	19	22114630	GATGGAAAGAGTAATGGAGCTTTGTCCTCTCTACAGGACGATGGGAAAAAA	51	46	A;G		G	G	G	G	G	A	A	-	A	A		A/G	A/G	A/G	A/G	A/G	A/G	A/G	A/G	-	-	-	-	A/G	A/G	A/G	A/G	A/G	A/G	A/G		A	A/G	A	G	G	G	A/G	G	A/G	A/G	G
34154	19	25316058	GTAAACTTATGATCCATCATAAAAAAACTACTGAGGCAGCCAGTAAGATTC	51	46	A;G		G	G	G	G	G	A	A	A	A	A		A/G	A/G	A/G	A/G	A/G	A/G	A/G	A/G	A/G	A/G	A/G	A/G	A/G	A/G	A/G	A/G	A/G	A/G	A/G		A	A/G	A	A/G	G	G	A/G	G	A/G	A/G	G
38604	20	164581	TTGTGGAGGATGGCTTCTGCAGAGATCAGCAGGTTTGTGAAATAACTGTTG	51	24	A;G		A	A	A	A	A	G	G	-	G	G		A/G	A/G	A/G	A/G	A/G	A/G	A/G	A/G	-	-	-	-	A/G	A/G	A/G	A/G	A/G	A/G	A/G		A/G	G	A/G	A/G	G	A/G	A	A	A	A/G	A
39428	20	2524522	AGAGGATCCAGAGAGGAGCTGTGGTTTGGATGAGGAAGTCTGGAGCAGCAG	51	32	C;G		G	G	G	G	G	C	C	C	C	C		C/G	C/G	C/G	C/G	C/G	C/G	C/G	C/G	C/G	C/G	C/G	C/G	C/G	C/G	C/G	C/G	C/G	C/G	C/G		C/G	C	C/G	C/G	C	C/G	C/G	G	C/G	C	G
39525	20	2727116	AGAGGATCCAGAGAGGAGCTGTGGTTTGGATCAGGAAGTCTGGAGCAGCAG	51	32	C;G		G	G	G	G	G	C	C	C	C	C		C/G	C/G	C/G	C/G	C/G	C/G	C/G	C/G	C/G	C/G	C/G	C/G	C/G	C/G	C/G	C/G	C/G	C/G	C/G		C/G	C	C/G	C/G	C	C/G	C/G	G	C/G	C	G
40391	20	8500542	ACATGCTCAGCAGCCGAGAGACTTAAAGACGAGGGAGCGGGGGAAGCACTG	51	15	C;T		C	C	C	C	C	T	T	-	T	T		C/T	C/T	C/T	C/T	C/T	C/T	C/T	C/T	-	-	-	-	C/T	C/T	C/T	C/T	C/T	C/T	C/T		C/T	T	C/T	C/T	T	C/T	C/T	C	C/T	T	C
40466	20	9534129	ACCTCTCTGCTTGTTGTTCTTCTGTCCCCACCTTACCTTGATCAGATGTCC	51	22	C;T		T	T	T	T	T	C	C	T	C	C		C/T	C/T	C/T	C/T	C/T	C/T	C/T	C/T	C/T	C/T	C/T	C/T	C/T	C/T	C/T	C/T	C/T	C/T	C/T		C/T	C	C/T	C/T	C	C/T	C/T	T	C/T	C/T	T
38200	20	11854429	GTCCAAACATGGAGTCTGGAACAGGCAACTCAGCAATCATCAGCAGGGACT	51	51	C;T		T	T	T	T	T	C	C	-	C	C		C/T	C/T	C/T	C/T	C/T	C/T	C/T	C/T	-	-	-	-	C/T	C/T	C/T	C/T	C/T	C/T	C/T		C/T	C	C/T	C/T	C	C/T	C/T	T	C/T	C/T	T
38229	20	12244196	TCACAGACGAATGGAGGGGTTTCACTTTACAAAAAGAAAAGTACATCAATA	51	2	C;T		T	T	T	T	T	C	C	-	C	C		C/T	C/T	C/T	C/T	C/T	C/T	C/T	C/T	-	-	-	-	C/T	C/T	C/T	C/T	C/T	C/T	C/T		C/T	C	C/T	C/T	C	C/T	C/T	T	C/T	C/T	T
38261	20	12604833	CAGGGTGATGGAGGAGAGCGCCATCATGGGGGTGTTCTGTCGCAGGTTTGG	51	49	C;T		T	T	T	T	T	C	C	C	C	C		C/T	C/T	C/T	C/T	C/T	C/T	C/T	C/T	C/T	C/T	C/T	C/T	C/T	C/T	C/T	C/T	C/T	C/T	C/T		C/T	C	C/T	C/T	C	C/T	C/T	T	C/T	C/T	T
38352	20	13664138	CAGTTATTTTGTCTGTTTGTTGCTGGTTTAGAGGATTTAAGTCCCACTGCA	51	49	C;G		G	G	G	G	G	C	C	C	C	C		C/G	C/G	C/G	C/G	C/G	C/G	C/G	C/G	C/G	C/G	C/G	C/G	C/G	C/G	C/G	C/G	C/G	C/G	C/G		C/G	C	C/G	C/G	C	C	C/G	G	C/G	C/G	G
38389	20	14178022	AATGAGATTGTTTTAACAATGTCACTAAACTGAACTCCGAACAGCTCAGAA	51	22	A;T		A	A	A	A	A	T	T	-	T	T		A/T	A/T	A/T	A/T	A/T	A/T	A/T	A/T	-	-	-	-	A/T	A/T	A/T	A/T	A/T	A/T	A/T		A/T	T	A/T	A/T	T	T	A/T	A	A/T	A/T	A
38394	20	14218130	GCAGGGAACATGCAAAATCTCAATAAATGCCTCAGAAATGTTCCTGTTTTG	51	19	C;T		C	C	C	C	C	T	T	-	T	T		C/T	C/T	C/T	C/T	C/T	C/T	C/T	C/T	-	-	-	-	C/T	C/T	C/T	C/T	C/T	C/T	C/T		C/T	T	C/T	C/T	T	T	C/T	C	C/T	C/T	C
38407	20	14327893	GAAATTTTACAGAGTTCACTGCTGCAGGATGCTTCGCTGATAACTAATGAT	51	11	A;T		T	T	T	T	T	A	A	A	A	A		A/T	A/T	A/T	A/T	A/T	A/T	A/T	A/T	A/T	A/T	A/T	A/T	A/T	A/T	A/T	A/T	A/T	A/T	A/T		A/T	A	A/T	A/T	A	A	A/T	T	A/T	A/T	T
38455	20	14835505	GTTTCAATTGTTTGAAAATAAAAGTTCTATTAGTGCTCATTTGTTAAGGCT	51	8	C;T		C	C	C	C	C	T	T	T	T	T		C/T	C/T	C/T	C/T	C/T	C/T	C/T	C/T	C/T	C/T	C/T	C/T	C/T	C/T	C/T	C/T	C/T	C/T	C/T		C/T	T	C/T	C/T	T	T	C/T	C	C/T	C/T	C
38786	20	18618205	GCTGTAACTCTTTAACTGTTTACACGATCAATGTAAATCAATTGACTCTGA	51	30	A;G		A	A	A	A	A	G	G	-	G	G		A/G	A/G	A/G	A/G	A/G	A/G	A/G	A/G	-	-	-	-	A/G	A/G	A/G	A/G	A/G	A/G	A/G		A/G	G	A/G	A/G	G	G	A/G	A	A/G	A/G	A/G
38995	20	20842457	AACTTTATACTGCTTTTCATTCATTGCATTGTTAGTTTTATAACAAATATG	51	6	G;T		T	T	T	T	T	G	G	-	G	G		G/T	G/T	G/T	G/T	G/T	G/T	G/T	G/T	-	-	-	-	G/T	G/T	G/T	G/T	G/T	G/T	G/T		G/T	G	G/T	G/T	G	G	G/T	T	G/T	G/T	G/T
39371	20	24715521	GAAAAACACAACATCAGGAGAAAAATACAATGATTCTGCAATCGGAACATT	51	10	A;C		A	A	A	A	A	C	C	-	C	C		A/C	A/C	A/C	A/C	A/C	A/C	A/C	A/C	-	-	-	-	A/C	A/C	A/C	A/C	A/C	A/C	A/C		A/C	A/C	C	A/C	A/C	A/C	A/C	A	A/C	C	A/C
41185	21	1591856	GTATTTATGGGAACGTTTAGCATATTCTTTACATGCGTATTCATATTCCTA	51	36	C;G		G	G	G	G	G	C	C	-	C	C		C/G	C/G	C/G	C/G	C/G	C/G	C/G	C/G	-	-	-	-	C/G	C/G	C/G	C/G	C/G	C/G	C/G		G	C/G	C/G	G	C	C/G	C	G	C/G	C/G	C/G
42671	21	4231048	GATGAGAGGAAGGCAGAAAAGTGGAGCTGTTAAAGCAGATTAATAAAGCTT	51	42	A;T		A	A	A	A	A	T	T	T	T	T		A/T	A/T	A/T	A/T	A/T	A/T	A/T	A/T	A/T	A/T	A/T	A/T	A/T	A/T	A/T	A/T	A/T	A/T	A/T		A	A/T	A/T	A	T	A/T	T	A	A/T	A/T	A/T
43123	21	8961000	ACTAGGAGACTTTGACCAAACATAAACAATAAGATAATAAGAGTGCTTGTT	51	6	G;T		T	T	T	T	T	G	G	-	G	G		G/T	G/T	G/T	G/T	G/T	G/T	G/T	G/T	-	-	-	-	G/T	G/T	G/T	G/T	G/T	G/T	G/T		T	G/T	G/T	T	G	G/T	G/T	G/T	T	G/T	T
43199	21	9691165	TTTAAATCTTCTAAAACCACAGATGGACGATGAGATCCTTTTCTGCCAGTG	51	34	A;G		G	G	G	G	G	A	A	-	A	A		A/G	A/G	A/G	A/G	A/G	A/G	A/G	A/G	-	-	-	-	A/G	A/G	A/G	A/G	A/G	A/G	A/G		G	A/G	A/G	G	A	A/G	A/G	A/G	G	A/G	G
40708	21	12230335	GCAGGTATTTACCAGCAGGAGCTGTCAATAAAAGAGTGGGAAAAGTCGTGT	51	43	A;G		G	G	G	G	G	A	A	-	A	A		A/G	A/G	A/G	A/G	A/G	A/G	A/G	A/G	-	-	-	-	A/G	A/G	A/G	A/G	A/G	A/G	A/G		G	G	A/G	G	A	A/G	A/G	A/G	G	A/G	G
40737	21	12529455	TGTATCTGTTGCACCTCAGAGGAGGTTCATGCATGTCAGAAACATCAAGGA	51	50	A;G		A	A	A	A	A	G	G	G	G	G		A/G	A/G	A/G	A/G	A/G	A/G	A/G	A/G	A/G	A/G	A/G	A/G	A/G	A/G	A/G	A/G	A/G	A/G	A/G		A	A	A/G	A	G	A/G	A/G	A/G	A	A/G	A
41000	21	14447860	TGAATTGAAACTGGTTTAGAGCTTTTTGTGGCACAGTTGTCTACCTTACTG	51	11	C;T		T	T	T	T	T	C	C	-	C	C		C/T	C/T	C/T	C/T	C/T	C/T	C/T	C/T	-	-	-	-	C/T	C/T	C/T	C/T	C/T	C/T	C/T		T	T	C/T	T	C	C/T	C/T	C/T	T	C/T	T
41347	21	17645770	GCTTTTTATTCCGGCAGACCCTCAGAGTGCACAAGCAGGACCATTATTGTC	51	34	A;G		G	G	G	G	G	A	A	-	A	A		A/G	A/G	A/G	A/G	A/G	A/G	A/G	A/G	-	-	-	-	A/G	A/G	A/G	A/G	A/G	A/G	A/G		G	G	A/G	G	A	A/G	A/G	A/G	G	A/G	G
41531	21	19858661	AAGGCGACATTTGATAGGAAGTCGAGTAGGGAGTTTCCAGCGTGAGGATGA	51	25	A;G		G	G	G	G	G	A	A	-	A	A		A/G	A/G	A/G	A/G	A/G	A/G	A/G	A/G	-	-	-	-	A/G	A/G	A/G	A/G	A/G	A/G	A/G		G	G	A/G	G	A	A/G	A/G	A/G	G	A/G	G
41675	21	21609650	TAATGTTCTAAAATTTAAAGTTGCCGCTTCTGTGACTTGGCTGAAAAACGA	51	11	A;G		A	A	A	A	A	G	G	-	A	A		A/G	A/G	A/G	A/G	A/G	A/G	A/G	A/G	-	-	-	-	A/G	A/G	A/G	A/G	A/G	A/G	A/G		A	A	A/G	A	G	A/G	G	A/G	A	A/G	A
41686	21	21705363	TCTTTCAGGCCTCGAGGATCCATTCCTTCAGGACTCAAAGCAAATGGACAA	51	25	A;C		C	C	C	C	C	A	A	-	A	A		A/G	A/G	A/G	A/G	A/G	A/G	A/G	A/G	-	-	-	-	A/C	A/C	A/C	A/C	A/C	A/C	A/C		C	C	A/C	C	A	A/C	A/C	A/C	C	A/C	C
42008	21	24894399	CTGTACAGCAGAATCAACCTATGGATAATCTTTGGTCATGCAGCATTCATC	51	27	A;T		T	T	T	T	T	A	A	A	A	A		A/T	A/T	A/T	A/T	A/T	A/T	A/T	A/T	A/T	A/T	A/T	A/T	A/T	A/T	A/T	A/T	A/T	A/T	A/T		T	T	A/T	T	A	A/T	A/T	T	T	A/T	T
42462	21	29821469	AGAACTGCTTGAGTACAATAGCAGGAGCATCAAAGATTTAAAACAGCAGCA	51	6	C;T		C	C	C	C	C	T	T	-	A	A		A/G	A/G	A/G	A/G	A/G	A/G	A/G	A/G	-	-	-	-	C/T	C/T	C/T	C/T	C/T	C/T	C/T		T	C	C/T	C	C/T	C/T		C/T		C/T	C
45522	22	876922	CAGGATCTCGTGACCTGACGGCGTTTCTCTGATCACCTCCGGATCTTCAGG	51	10	A;G		A	A	A	A	A	G	G	-	A	A		A/G	A/G	A/G	A/G	A/G	A/G	A/G	A/G	-	-	-	-	A/G	A/G	A/G	A/G	A/G	A/G	A/G		A/G	G	A	G	G	G	A	A/G	G	A/G	A/G
43535	22	1400858	GTTTCCTGAACGTTTTCTTTAGAAATTCAATTTTCCAAACCTTTTAGGATT	51	40	C;T		T	T	T	T	T	C	C	-	A	A		A/G	A/G	A/G	A/G	A/G	A/G	A/G	A/G	-	-	-	-	C/T	C/T	C/T	C/T	C/T	C/T	C/T		C/T	C	T	C	C	C		C/T		C	C/T
44111	22	2036314	TCATCATTTCCACTTTTCTTTGCTTTCTCTGGAGGTTTTAGAGCAAACATC	51	14	C;T		C	C	C	C	C	T	T	T	T	T		C/T	C/T	C/T	C/T	C/T	C/T	C/T	C/T	C/T	C/T	C/T	C/T	C/T	C/T	C/T	C/T	C/T	C/T	C/T		C/T	T	C	T	T	T	C	C/T	T	C/T	C/T
44175	22	2094118	TCATCATTTCCACCTTTCTTTGCTTTCTCTGGAGGTTTTAGAGCAAACATC	51	14	C;T		C	C	C	C	C	T	T	T	T	T		C/T	C/T	C/T	C/T	C/T	C/T	C/T	C/T	C/T	C/T	C/T	C/T	C/T	C/T	C/T	C/T	C/T	C/T	C/T		C/T	T	C	T	T	T	C	C/T	T	C/T	C/T
45013	22	3099841	GCATTTTTTCCCCATTTACTGTGTACCATTGTAAATATTAAGACGGATTTC	51	33	A;C		A	A	A	A	A	C	C	-	A	A		A/G	A/G	A/G	A/G	A/G	A/G	A/G	A/G	-	-	-	-	A/C	A/C	A/C	A/C	A/C	A/C	A/C		A/C	C	A	C	C	C		A/C		A/C	A/C
45180	22	4873588	TTTGGCCACCTGGGAACACATGTGATCCCGACAACATGTAAGAGAGACTTT	51	38	A;G		A	A	A	A	A	G	G	-	A	A		A/G	A/G	A/G	A/G	A/G	A/G	A/G	A/G	-	-	-	-	A/G	A/G	A/G	A/G	A/G	A/G	A/G		A/G	G	A	G	G	G	A	A/G	G	A/G	A/G
45196	22	5100190	TTTGATGCTGATATCTAATCAGCGAGTCACATGGCAGCAGCTCAATGCATT	51	7	A;G		A	A	A	A	A	G	G	G	G	G		A/G	A/G	A/G	A/G	A/G	A/G	A/G	A/G	A/G	A/G	A/G	A/G	A/G	A/G	A/G	A/G	A/G	A/G	A/G		A/G	G	A	G	G	G	A	A/G	G	A/G	A/G
45369	22	7131896	AAATCCAGACTACATATGTTTAGGGATTTAAATAGAAGTTACATTAAGTTG	51	3	A;G		A	A	A	A	A	G	G	G	G	G		A/G	A/G	A/G	A/G	A/G	A/G	A/G	A/G	A/G	A/G	A/G	A/G	A/G	A/G	A/G	A/G	A/G	A/G	A/G		G	G	A	A/G	G	G		A/G	G	A/G	G
45415	22	7753646	GCAATATCAAAACATCCTGCTAAAGCTTACTTTTTGCATTGGTTGCAAGAT	51	31	C;T		T	T	T	T	T	C	C	-	A	A		A/G	A/G	A/G	A/G	A/G	A/G	A/G	A/G	-	-	-	-	C/T	C/T	C/T	C/T	C/T	C/T	C/T		C/T	C	T	C/T	C	C	T	C	C	C/T	C
45499	22	8555336	AAATCTTCAGAGGTTTTAAATTGGAATACCTGTAGATTTTTTAGTGGTGGC	51	13	A;G		G	G	G	G	G	A	A	-	A	A		A/G	A/G	A/G	A/G	A/G	A/G	A/G	A/G	-	-	-	-	A/G	A/G	A/G	A/G	A/G	A/G	A/G		A/G	A	G	A/G	A	A	G	A	A	A/G	A
45516	22	8694405	TTAGTCACGTGGTTTTGTTTACACCCATTGGTTCGAAACAGGAAAGTCTGC	51	27	A;T		T	T	T	T	T	A	A	-	A	A		A/G	A/G	A/G	A/G	A/G	A/G	A/G	A/G	-	-	-	-	A/T	A/T	A/T	A/T	A/T	A/T	A/T		A/T	A	T	A/T	A	A	T	A	A	A/T	A
45531	22	8845311	ATTTATCTAAACAAAGAGGTTTGACTACCGATGGATGGGAGGCTGATGGAC	51	30	A;G		A	A	A	A	A	G	G	-	A	A		A/G	A/G	A/G	A/G	A/G	A/G	A/G	A/G	-	-	-	-	A/G	A/G	A/G	A/G	A/G	A/G	A/G		A/G	G	A	A/G	G	G	A	G	G	A/G	G
43253	22	10266656	GAAAACAACACAATGAATCATTTCTCTTGTATGTTCATTTAAACCTTCTGA	51	31	A;C		C	C	C	C	C	A	A	-	A	A		A/G	A/G	A/G	A/G	A/G	A/G	A/G	A/G	-	-	-	-	A/C	A/C	A/C	A/C	A/C	A/C	A/C		A/C	A	C	A/C	A	A		A	A	C	A
43446	22	12781925	CGCTCGAGGGCCTCCATTAGAAGCCAAAGGCAACTTAATTGAGCAGTAATG	51	6	A;G		A	A	A	A	A	G	G	G	G	G		A/G	A/G	A/G	A/G	A/G	A/G	A/G	A/G	A/G	A/G	A/G	A/G	A/G	A/G	A/G	A/G	A/G	A/G	A/G		A/G	G	A	A/G	G	A/G	A	G	G	A	G
43471	22	13053280	TACGTAACGCTGCAAGAGGAGGTGTCAGTTGGAAGAAAATCAAGCATTTGG	51	22	G;T		G	G	G	G	G	T	T	-	A	A		A/G	A/G	A/G	A/G	A/G	A/G	A/G	A/G	-	-	-	-	G/T	G/T	G/T	G/T	G/T	G/T	G/T		G/T	T	G	G/T	T	G/T	G	T	T	G	T
43656	22	15556345	TCCAGAAAGCTGCTGTCATATTGTTACAGTTCCCTGCTGCTGCCATGAAAA	51	30	G;T		T	T	T	T	T	G	G	-	A	A		A/G	A/G	A/G	A/G	A/G	A/G	A/G	A/G	-	-	-	-	G/T	G/T	G/T	G/T	G/T	G/T	G/T		G/T	G	G/T	G/T	G	G/T	T	G	G/T	T	G
43735	22	16192497	GCGTCTGACAAAATTTGCTCTATTGCTTGTAAGTCAGCCTCCTTTGACTGC	51	2	C;T		C	C	C	C	C	T	T	-	A	A		A/G	A/G	A/G	A/G	A/G	A/G	A/G	A/G	-	-	-	-	C/T	C/T	C/T	C/T	C/T	C/T	C/T		C/T	T	C/T	C/T	T	C/T	C	T	C/T	C	T
43767	22	16496199	ATTTTTTAAATGGTTTAGATTACAATGGTGGGAAAATTGTACTTTGCTTGC	51	41	A;C		A	A	A	A	A	C	C	C	C	C		A/C	A/C	A/C	A/C	A/C	A/C	A/C	A/C	A/C	A/C	A/C	A/C	A/C	A/C	A/C	A/C	A/C	A/C	A/C		A/C	C	A/C	A/C	C	A/C	A/C	C	A/C	A	C
43804	22	16922828	GCTGTGCCTTGCTTCAGCCTCTCCTGCCAGAAAACTGGCACCACATAGCGC	51	19	C;T		T	T	T	T	T	C	C	-	A	A		A/G	A/G	A/G	A/G	A/G	A/G	A/G	A/G	-	-	-	-	C/T	C/T	C/T	C/T	C/T	C/T	C/T		C/T	C	C/T	C/T	C	C/T	C/T	C	C/T	C/T	C
43857	22	17509406	GAGATGAGAACATAAACAGTAAAAATGATTTAAAAGGACAAAACAGGAAGT	51	20	C;T		C	C	C	C	C	T	T	-	A	A		A/G	A/G	A/G	A/G	A/G	A/G	A/G	A/G	-	-	-	-	C/T	C/T	C/T	C/T	C/T	C/T	C/T		C/T	T	C/T	C/T	T	C/T	C/T	T	C/T	C/T	T
44479	22	23900411	GTGTGTGGGCTGGCATGTCAACCTTTACCATCTACATCCAAGCTTGTGGCT	51	9	A;G		A	A	A	A	A	G	G	G	G	G		A/G	A/G	A/G	A/G	A/G	A/G	A/G	A/G	A/G	A/G	A/G	A/G	A/G	A/G	A/G	A/G	A/G	A/G	A/G		A/G	G	A/G	A	G	A/G	A/G	G	A/G	A/G	G
44498	22	24060285	TCAGCCTGTTGTTTAAAGTCCTGCTTTGCTTGCCTGATCCTGTTTTGACCT	51	51	C;T		C	C	C	C	C	T	T	T	T	T		C/T	C/T	C/T	C/T	C/T	C/T	C/T	C/T	C/T	C/T	C/T	C/T	C/T	C/T	C/T	C/T	C/T	C/T	C/T		C/T	T	C/T	C	T	C/T	C/T	T	C/T	C/T	T
46406	23	19180	ATTGAAGCACTTGATCTCTGCTGTGGGATTCGATGGCCTTTTGCTGTATGC	51	16	C;T		T	T	T	T	T	C	C	-	A	A		A/G	A/G	A/G	A/G	A/G	A/G	A/G	A/G	-	-	-	-	C/T	C/T	C/T	C/T	C/T	C/T	C/T		C/T	C/T	C/T	C	C/T	T	C	C/T	C/T	C	C/T
47403	23	7608969	TACCTCTACCCCCAGGTGACAAAAACGCCCCCTTAACACTGAGCGTAAATC	51	44	C;T		T	T	T	T	T	C	C	C	C	C		C/T	C/T	C/T	C/T	C/T	C/T	C/T	C/T	C/T	C/T	C/T	C/T	C/T	C/T	C/T	C/T	C/T	C/T	C/T		C/T	C/T	T	C/T	C/T	T	C/T	C	C/T	C/T	C/T
47496	23	8719022	ATTACTGTGACCCTGGAGGCTTGTTTTCTCAAAGCCTAAATGGAGAAAATA	51	20	C;T		T	T	T	T	T	C	C	-	A	A		A/G	A/G	A/G	A/G	A/G	A/G	A/G	A/G	-	-	-	-	C/T	C/T	C/T	C/T	C/T	C/T	C/T		C/T	C/T	T	C/T	C/T	T	C/T	C	C/T	C/T	C/T
46068	23	14906577	GACAGCAATTAATCACGCCTCCTGCCCAGACAGCAATAATCTTTCTCTGCA	51	32	A;G		G	G	G	G	G	A	A	-	A	A		A/G	A/G	A/G	A/G	A/G	A/G	A/G	A/G	-	-	-	-	A/G	A/G	A/G	A/G	A/G	A/G	A/G		A/G	G	A/G	G	A/G	G	A/G	A	A/G	A/G	A/G
46160	23	16017910	TGTGTTGGCCACAAGCAGGAATCTAGAAGATGAAAGATTTTATTGGGTGTA	51	49	C;G		G	G	G	G	G	C	C	C	C	C		C/G	C/G	C/G	C/G	C/G	C/G	C/G	C/G	C/G	C/G	C/G	C/G	C/G	C/G	C/G	C/G	C/G	C/G	C/G		C	G	C/G	G	C/G	G	C/G	C	C/G	C/G	C/G
46225	23	16881511	GAGCTCTGTATTTATGAGGGAATTTCCTTCCATGAAGTATTAAGTAAAAAC	51	10	A;C		C	C	C	C	C	A	A	A	A	A		A/C	A/C	A/C	A/C	A/C	A/C	A/C	A/C	A/C	A/C	A/C	A/C	A/C	A/C	A/C	A/C	A/C	A/C	A/C		A	C	A/C	C	A/C	C	A/C	A	A/C	A/C	A/C
46234	23	16943682	CAGTGCTATCCTGCTGACCCCAAAACTAGACAAACAGTTTAATAGTGCAAC	51	49	A;G		G	G	G	G	G	A	A	A	A	A		A/G	A/G	A/G	A/G	A/G	A/G	A/G	A/G	A/G	A/G	A/G	A/G	A/G	A/G	A/G	A/G	A/G	A/G	A/G		A	G	A/G	G	A/G	G	A/G	A	A/G	A/G	A/G
46372	23	18778227	GCAGTAAACAGCTGCTTTCACTTATTGTCCTTCCCCTCTTCAACTGTGCCA	51	38	C;T		C	C	C	C	C	T	T	-	A	A		A/G	A/G	A/G	A/G	A/G	A/G	A/G	A/G	-	-	-	-	C/T	C/T	C/T	C/T	C/T	C/T	C/T		T	C	C/T	C	C/T	C	C/T	T	C/T	C/T	C/T
46558	23	20712349	TCATGAACATACATGAATGTTTGCCCTTTTAAGGCCTAAAAACCTGGAATA	51	18	G;T		G	G	G	G	G	T	T	-	A	A		A/G	A/G	A/G	A/G	A/G	A/G	A/G	A/G	-	-	-	-	G/T	G/T	G/T	G/T	G/T	G/T	G/T		T	G	G/T	G	G/T	G	G/T	G/T	G/T	G/T	G/T
46633	23	21472738	ATTGTGTAGGAAACATGAATGCCGTTCTTGCTGGGAAGAAGTCTGCGTTTG	51	7	G;T		G	G	G	G	G	T	T	-	A	A		A/G	A/G	A/G	A/G	A/G	A/G	A/G	A/G	-	-	-	-	G/T	G/T	G/T	G/T	G/T	G/T	G/T		T	G	T	G	T	G	T	T	T	T	T
49051	24	2987743	GCAGGAAGAAGGCTGTGGCGCTGGCAGCGACCTCCTTGGGGGCGCCGCCAA	51	11	G;T		T	T	T	T	T	G	G	G	G	G		G/T	G/T	G/T	G/T	G/T	G/T	G/T	G/T	G/T	G/T	G/T	G/T	G/T	G/T	G/T	G/T	G/T	G/T	G/T		G	G/T	G/T	G/T	G	G	G	T	G	T	G/T
49265	24	5403520	TTGATTGTAAAGCCTCGCGGTGACCGAGGCAGCAGCTTTCAGCAGAGCTCC	51	10	A;G		A	A	A	A	A	G	G	A	G	G		A/G	A/G	A/G	A/G	A/G	A/G	A/G	A/G	A/G	A/G	A/G	A/G	A/G	A/G	A/G	A/G	A/G	A/G	A/G		A/G	A/G	A/G	A/G	A/G	G	A/G	A	A/G	A	A/G
49365	24	6559113	TTTACCCTTCAGTCCAAAACTAACAACTTCCTTGACAAGAGCAACTCCTAC	51	9	C;T		C	C	C	C	C	T	T	T	T	T		C/T	C/T	C/T	C/T	C/T	C/T	C/T	C/T	C/T	C/T	C/T	C/T	C/T	C/T	C/T	C/T	C/T	C/T	C/T		C/T	C/T	C/T	C/T	C/T	T	C/T	C	C/T	C	C/T
49371	24	6597112	GCTCTCAACATTTTTTAGGAAAGAGCTAAAACAGGTGAAAAGTATTAAGAA	51	46	C;T		C	C	C	C	C	T	T	T	T	T		C/T	C/T	C/T	C/T	C/T	C/T	C/T	C/T	C/T	C/T	C/T	C/T	C/T	C/T	C/T	C/T	C/T	C/T	C/T		C/T	C/T	C/T	C/T	C/T	T		C		C	C/T
49377	24	6651512	TAAAACAATCTGGCGTTGTCCCATTTTCTGAGAATGTTTGAGTCCCTTTTG	51	16	A;T		A	A	A	A	A	T	T	T	T	T		A/T	A/T	A/T	A/T	A/T	A/T	A/T	A/T	A/T	A/T	A/T	A/T	A/T	A/T	A/T	A/T	A/T	A/T	A/T		A/T	A/T	A/T	A/T	A/T	T	A/T	A	A/T	A	A/T
49421	24	7103109	AAAAGTTCAGAAGAGAGTGTGCCTCACTTGAGTCGGCGAGTGAATGTGAGG	51	1	A;G		A	A	A	A	A	G	G	G	G	G		A/G	A/G	A/G	A/G	A/G	A/G	A/G	A/G	A/G	A/G	A/G	A/G	A/G	A/G	A/G	A/G	A/G	A/G	A/G		A/G	A/G	A/G	A/G	A/G	G	A/G	A	A/G	A	A/G
47693	24	10584267	GCACAGCTTTCTTCTGCAGAACTTCATCAAACATGGCCAAGACTTTTTCAG	51	47	G;T		G	G	G	G	G	T	T	T	T	T		G/T	G/T	G/T	G/T	G/T	G/T	G/T	G/T	G/T	G/T	G/T	G/T	G/T	G/T	G/T	G/T	G/T	G/T	G/T		G/T	G/T	G/T	G/T	G/T	T	G/T	G	G/T	G	G/T
47858	24	11771840	GTTTTGATTTCTAACATGTCTCTAAGACTTAGGCCTGGGCTGACATCTTGG	51	49	C;T		T	T	T	T	T	C	C	C	C	C		C/T	C/T	C/T	C/T	C/T	C/T	C/T	C/T	C/T	C/T	C/T	C/T	C/T	C/T	C/T	C/T	C/T	C/T	C/T		C/T	C/T	C/T	C/T	C/T	C	C/T	T	C/T	T	C/T
48045	24	14185365	CCTCCAGCGTGCGACCCTTTGTCTCCGGGACACAGAGGATGACGAACACCA	51	29	G;T		T	T	T	T	T	G	G	G	G	G		G/T	G/T	G/T	G/T	G/T	G/T	G/T	G/T	G/T	G/T	G/T	G/T	G/T	G/T	G/T	G/T	G/T	G/T	G/T		G/T	G/T	G/T	G/T	G/T	G	G/T	T	G/T	T	G/T
48104	24	14923065	TTCCAGCCACCTCCGTTCCCAGTCCAACCATGGCCACCGTTCCCAGGCCAG	51	11	A;C		C	C	C	C	C	A	A	A	A	A		A/C	A/C	A/C	A/C	A/C	A/C	A/C	A/C	A/C	A/C	A/C	A/C	A/C	A/C	A/C	A/C	A/C	A/C	A/C		A/C	A/C	A/C	A/C	A/C	A	A/C	C	A/C	C	A/C
48320	24	17230890	GGTTGACCATCCATCCAGATGTGTGGATGAATAGATGGAGTTTAGCAGGAG	51	26	A;G		G	G	G	G	G	A	A	A	A	A		A/G	A/G	A/G	A/G	A/G	A/G	A/G	A/G	A/G	A/G	A/G	A/G	A/G	A/G	A/G	A/G	A/G	A/G	A/G		A/G	A/G	A/G	A/G	A/G	A	A/G	G	A/G	A/G	G
48546	24	19431577	GCACCTGGGCTCACACCCCAGGCTTCTGTGTGCACCAGTCTGGTCCTGATT	51	44	C;T		C	C	C	C	C	T	T	T	T	T		C/T	C/T	C/T	C/T	C/T	C/T	C/T	C/T	C/T	C/T	C/T	C/T	C/T	C/T	C/T	C/T	C/T	C/T	C/T		C/T	C/T	C/T	C/T	C/T	T	C/T	C	C/T	C/T	C
48615	24	20117037	GCACGTTTTGGAGATGCTTTCATAGCTGGATGGTTGTCCTACACTCAGGGC	51	6	C;T		T	T	T	T	T	C	C	C	C	C		C/T	C/T	C/T	C/T	C/T	C/T	C/T	C/T	C/T	C/T	C/T	C/T	C/T	C/T	C/T	C/T	C/T	C/T	C/T		C/T	C/T	C/T	C/T	C/T	C	C/T	T	C/T	C/T	T
[truncated: 115 more columns]
