# Supplementary material for: Genetic analysis of body weight in wild populations of medaka fish from different latitudes
Source: PLoS One. 2020 Jun 16;15(6):e0234803. doi: 10.1371/journal.pone.0234803 (PMC7297337; doi:10.1371/journal.pone.0234803)
Supplement: S2 Table — Number of Maizuru and Ginoza fish: n = 4 each. (XLSX) [file pone.0234803.s002.xlsx]

## Sheet: S2 table
S2 Table. Single nucleotide polymorphisms (SNPs) on the coding regions in 12 candidate genes from the Maizuru and Ginoza individuals.
Gene symbol (Accession no.)1	Description	Position of mRNA (bp)	Direction	SNP
				Position (bp) 1	Maizuru_E805	Maizuru_E808	Maizuru_E813	Maizuru_E814	Ginoza_M802	Ginoza_M804	Ginoza_M812	Ginoza_M814
sgcb(XP_020558516.1)	sarcoglycan beta	1356188-1364186	-	1357859	C	C	C	C	T	T	T	T
				1358102	G	G	G	G	A	A	A	A
				1358478	C	C	C	C	T	T	T	T
				1358501	A	A	A	A	G	G	G	G
				1360124	G	G	G	G	C	C	C	C
				1362806	A	A	A	A	G	G	G	G
				1362845	T	T	T	T	C	C	C	C
				1362851	C	C	C	C	T	T	T	T
cilp2 (XP_011471792.1)	cartilage intermediate layer protein 2	2139202-2161322	-	2140229	G	G	G	G	C	C	C	C
				2140298	C	C	C	C	T	T	T	T
				2140340	T	T	T	T	C	C	C	C
				2140412	G	G	G	G	A	A	A	A
				2140601	T	T	T	T	C	C	C	C
				2140670	G	G	G	G	A	A	A	A
				2140766	T	T	T	T	C	C	C	C
				2140871	T	T	T	T	C	C	C	C
				2140883	G	G	G	G	A	A	A	A
				2140949	C	C	C	C	T	T	T	T
				2141068	T	T	T	T	A	A	A	A
				2141205	T	T	T	T	A	A	A	A
				2141402	G	G	G	G	T	T	T	T
				2141470	A	A	A	A	G	G	G	G
				2141540	C	C	C	C	G	G	G	G
				2141582	A	A	A	A	G	G	G	G
				2142125	T	T	T	T	C	C	C	C
				2142131	G	G	G	G	A	A	A	A
				2142137	T	T	T	T	C	C	C	C
				2142167	C	C	C	C	T	T	T	T
				2142527	A	A	A	A	G	G	G	G
				2146813	C	A/C	A/C	A/C	C	C	C	C
				2146872	C	C	C	C	T	T	T	T
				2147167	C	C	C	C	T	T	T	T
				2147290	A	A	A	A	G	G	G	G
				2147355	T	T	T	T	C	C	C	C
				2147387	G	G	G	G	A	A	A	A
				2147402	G	G	G	G	A	A	A	A
				2149359	C	C	C	C	T	T	T	T
				2149370	T	T	T	T	C	C	C	C
				2149400	A	A	A	A	C	C	C	C
				2149418	A	A	A	A	C	C	C	C
				2149453	T	T	T	T	A	A	A	A
				2149459	T	T	T	T	G	G	G	G
				2149544	T	T	T	T	A	A	A	A
				2152231	T/G	G	G	G	T	T	T	T
				2152258	A	A	A	A	G	G	G	G
				2161109	G	G	G	G	A	A	A	A
				2161159	G	G	G	G	A	A	A	A
				2161170	G	G	G	G	A	A	A	A
				2161209	A	A	A	A	C	C	C	C
				2161297	T	T	T	T	C	C	C	C
mef2b (XP_011471858.1)	myocyte-specific enhancer factor 2B	2306973-2324496	-	2308048	A	A	A	A	G	G	G	G
				2308063	A	A	A	A	C	C	C	C
				2308128	T	T	T	T	C	C	C	C
				2308220	G	G	G	G	C	C	C	C
				2308851	A	A	A	A	C	C	C	C
				2308889	G	G	G	G	C	C	C	C
				2313743	C	C	C	C	T	T	T	T
				2314431	A	A	A	A	C	C	C	C
				2314502	G	G	G	G	A	A	A	A
				2315465	A	A	A	A	G	G	G	G
				2315564	T	T	T	T	C	C	C	C
				2315591	C	C	C	C	G	G	G	G
				2315758	C	C	C	C	A	A	A	A
rfxank (XP_011471878.1)	DNA-binding protein RFXANK	2358970-2362447	+	2360159	A	A	A	A	G	G	G	G
				2360282	T	T	T	T	C	C	C	C
				2360321	C	C	C	C	T	T	T	T
				2360345	T	T	T	T	C	C	C	C
				2360522	G	G	G	G	A	A	A	A
				2360617	T	T	T	T	C	C	C	C
rab6b (XP_004067647.1)	ras-related protein Rab-6B	2693698-2739982	-	2698486	T	T	T	T	C	C	C	C
				2698498	A	A	A	A	C	C	C	C
				2703354	C	C	C	C	T	T	T	T
				2704306	A	A	A	A	G	G	G	G
sned1 (XP_011471983.1)	sushi, nidogen and EGF-like domain-containing protein 1	2824005-2850954	-	2825713	T	T	T	T	A	A	A	A
				2825995	T	T	T	T	A	A	A	A
				2826012	A	A	A	A	C	C	C	C
				2826036	G	G	G	G	A	A	A	A
				2829460	C	C	C	C	G	G	G	G
				2829731	C	C	C	C	T	T	T	T
				2829735	C	C	C	C	A	A	A	A
				2829889	G	G	G	G	A	A	A	A
				2829896	A	A	A	A	G	G	G	G
				2829914	T	T	T	T	C	C	C	C
				2829960	A	A	A	A	G	G	G	G
				2830004	T	T	T	T	G	G	G	G
				2830016	C	C	C	C	T	T	T	T
				2830019	A	A	A	A	G	G	G	G
				2830022	G	G	G	G	T	T	T	T
				2830061	A	A	A	A	G	G	G	G
				2830096	T	T	T	T	G	G	G	G
				2830157	G	G	G	G	A	A	A	A
				2833038	T	T	T	T	C	C	C	C
				2833259	A	A	A	A	G	G	G	G
				2833313	G	G	G	G	T	T	T	T
				2833328	G	G	G	G	A	A	A	A
				2833376	A	A	A	A	C	C	C	C
				2833621	T	T	T	T	G	G	G	G
				2833685	G	G	G	G	A	A	A	A
				2833987	A	A	A	A	T	T	T	T
				2835276	C	C	C	C/T	C	C	C	C
				2835283	A	A	A	A	G	G	G	G
				2835439	G	G	G	G	C	C	C	C
				2835743	A	A	A	A	G	G	G	G
				2835840	T	T	T	T	A	A	A	A
				2835883	G	G	G	G	C	C	C	C
				2835888	G	G	G	G	A	A	A	A
				2835923	C	C	C	C	G	G	G	G
				2835939	G	G	G	G	T	T	T	T
				2835940	T	T	T	T	G	G	G	G
				2837179	A	G	A/G	G	G	G	G	G
				2837188	T	T	T	T	C	C	C	C
				2837206	T	T	T	T	C	C	C	C
				2837250	C	C	C	C	T	T	T	T
				2837257	G	G	G	G	A	A	A	A
				2837260	C	C	C	C	T	T	T	T
				2837261	A	A	A	A	G	G	G	G
				2837919	A	A	A	A	G	G	G	G
				2837934	T	T	T	T	C	C	C	C
				2841476	C	C	C	C	T	T	T	T
				2841981	A	A	A	A	G	G	G	G
				2841982	A	A	A	A	G	G	G	G
				2842008	T	T	T	T	A	A	A	A
				2842735	A	A	A	A	T	T	T	T
				2843532	T	T	T	T/C	C	C	C	C
				2843533	T	T	T	T	G	G	G	G
				2844647	G	A	A/G	A/G	G	G	G	G
				2850480	T	T	T	T	C	C	C	C
scly (XP_023809718.1)	selenocysteine lyase	2908002-2933175	-	2908260	T	T	T	T	G	G	G	G
				2908316	A	A	A	A	C	C	C	C
				2908326	T	A	A/T	A/T	T	T	T	T
				2908678	A	A	A	A	G	G	G	G
				2915330	T	A	A/T	A	A	A	A	A
				2915483	T	T	T	T	G	G	G	G
				2915525	G	T	T/G	T	G	G	G	G
				2915597	C	C	C	C	T	T	T	T
				2915618	C	C	C	C	T	T	T	T
				2915819	G	A	A/G	A	G	G	G	G
				2915928	C	T	T/C	T	C	C	C	C
				2915967	A	A	A	A	T	T	T	T
				2916069	G	G	G	G	A	A	A	A
				2918142	G	G	G	G	A	A	A	A
cep19 (XP_023809746.1)	centrosomal protein 19 kDa	3244247-3245808	-	3244542	G	G	G	G	A	A	A	A
				3244554	T	T	T	T	C	C	C	C
				3244572	A	A	A	A	G	G	G	G
				3244607	C	C	C	C	T	T	T	T
				3244665	C	C	C	C	T	T	T	T
				3245652	G	G	G	G	A	A	A	A
				3245662	G	G	G	G	C	C	C	C
				3245665	C	C	C	C	T	T	T	T
				3245686	G	G	G	G	T	T	T	T
				3245689	C	C	C	C	T	T	T	T
dhcr24 (XP_004067663.1)	delta(24)-sterol reductase	3287533-3295716	-	3287847	A	A	A	A	G	G	G	G
				3287907	G	G	G	G	A	A	A	A
				3288401	G	G	G	G	A	A	A	A
				3288484	C	C	C	C	G	G	G	G
				3288635	A	A	A	A	C	C	C	C
				3288690	C	C	C	C	G	G	G	G
				3289479	G	G	G	A/G	G	G	G	G
				3291792	T	T	T	T	C	C	C	C
				3295439	A	A	A	A	G	G	G	G
				3295448	T	T	T	T	C	C	C	C
				3295475	G	G	G	G	A	A	A	A
				3295565	A	A	A	A	C	C	C	C
lmo4 (XP_023809796.1)	LIM domain transcription factor LMO4	4586958-4596199	+	4588576	T	T	T	T	C	C	C	C
				4588705	A	A	A	A	C	C	C	C
sgta (XP_023809802.1)	small glutamine-rich tetratricopeptide repeat-containing protein alpha	5201953-5215418	+	5205291	G	G	G	G	A	A	A	A
				5208011	T	T	T	T	C	C	C	C
				5211512	T	T	T	G/T	T	T	T	T
				5211522	A	A	A	A	C	C	C	C
				5211525	A	A	A	A	C	C	C	C
				5211531	.	.	.	.	C/T	C/T	C/T	C/T
				5211537	.	.	C	.	.	.	.	.
				5211538	.	.	A/G	.	G	G	.	.
				5211540	.	.	.	.	C	.	.	C/T
				5211547	A/G	A/G	A	A	G	G	G	G
				5211550	A/G	A	A	A	G	G	G	G
				5211576	T	T	T	T	C	C	C	C
				5211585	C	C	C	C	T	T	T	T
				5211738	T	T	T	T	C	C	C	C
mrpl55 (XP_004067695.1)	39S ribosomal protein L55, mitochondrial	5446241-5450258	+	5446451	T	T	T	T	C	C	C	C
				5446578	C	C	C	C	A	A	A	A
				5446708	T	T	T	T	A	A	A	A
				5446779	C	C	C	C	T	T	T	T
				5450044	A	A	A	A	G	G	G	G
				5450099	T	T	T	T	A	A	A	A
				5450110	T	T	T	T	G	G	G	G
1Genes and positions are according to the NCBI ASM223467v1 (GCF_002234675.1) assembly.
