# Supplementary material for: Genetic analysis of body weight in wild populations of medaka fish from different latitudes
Source: PLoS One. 2020 Jun 16;15(6):e0234803. doi: 10.1371/journal.pone.0234803 (PMC7297337; doi:10.1371/journal.pone.0234803)
Supplement: S3 Table — The forward and reverse primer sequences of ch4_0.68M for genotyping using PCR are 5′-caattgcctgtttgtcagttacac-3′ and 5′-cgcctaatgccactccagcac-3′, respectively. Their locations are 685055–685078 bp and 685136–685156 bp on chromosome 4, respectively. The sizes of the amplified fragments separated using Microchip Electrophoresis System MCE®-202 MultiNA microchip electrophoresis (Shimadzu Corporation, Kyoto, Japan). (XLSX) [file pone.0234803.s003.xlsx]

## Sheet: S3 Table
S3 Table. Genotyping amplified fragment length polymorphism marker ch4_0.68M and SNP marker 56900 in the parental and F2 generations.
			Pair no. of parents	1	2	3	4	6	1	2	3	4	6	1	1	1	1	1	1	1	1	1	1	1	1	1	1	1	1	1	1	1	1	1	2	2	2	2	2	2	2	2	2	2	2	2	2	3	3
			Generation	P	P	P	P	P	P	P	P	P	P	F2	F2	F2	F2	F2	F2	F2	F2	F2	F2	F2	F2	F2	F2	F2	F2	F2	F2	F2	F2	F2	F2	F2	F2	F2	F2	F2	F2	F2	F2	F2	F2	F2	F2	F2	F2
			Sex	F	F	F	M	M	M	M	M	F	F	F	F	F	F	F	F	F	F	F	F	F	F	F	F	F	F	F	F	F	F	F	F	F	F	F	F	F	F	F	F	F	F	F	F	F	F
Marker name	Chromosome No.	Position	ID	Ginoza1	Ginoza2	Ginoza3	Ginoza4	Ginoza5	Maizuru1	Maizuru2	Maizuru3	Maizuru4	Maizuru5	F2_001	F2_002	F2_003	F2_004	F2_005	F2_006	F2_007	F2_008	F2_009	F2_010	F2_011	F2_012	F2_013	F2_014	F2_015	F2_016	F2_017	F2_018	F2_019	F2_020	F2_021	F2_022	F2_023	F2_024	F2_025	F2_026	F2_027	F2_028	F2_029	F2_030	F2_031	F2_033	F2_034	F2_035	F2_036	F2_037
ch4_0.68M	4	685055	1	G	G	G	G	G	M	M	M	M	M	G/M	G/M	M	-	G/M	G/M	M	G	G/M	-	G/M	G/M	G/M	G/M	G/M	G	G/M	G/M	G	G/M	G	G/M	G/M	G	G/M	G/M	G/M	M	G/M	M	G	G/M	G/M	M	M	G
56900	4	2381497		C	C	C	C	C	A	A	-	A	A	A/C	A/C	A	C	A/C	A/C	A	C	A/C	C	A/C	A/C	A/C	A/C	A/C	C	A/C	A/C	C	C	C	A/C	A/C	C	A/C	A/C	A/C	A	A/C	A	C	A/C	A/C	A	-	-
1G: Ginoza type, M: Maizuru type, G/M: Hetero type
[truncated: 90 more columns]
